# Supplementary material for: Systematic Delineation of Media Polarity on COVID-19 Vaccines in Africa: Computational Linguistic Modeling Study
Source: JMIR Med Inform. 2021 Mar 16;9(3):e22916. doi: 10.2196/22916 (PMC7968413; doi:10.2196/22916)
Supplement: Multimedia Appendix 1 [file medinform_v9i3e22916_app1.xlsx]

## Sheet: COVID-19
S/No	Date	Title	Description
0	2020-03-18	Covid-19: The urgent, but long race for a vaccine	Professor Willem Hanekom, Director of the African Health Research Institute (AHRI) in KwaZulu-Natal (KZN) said traditional vaccines have taken a long time to beÂ ...
1	2020-04-25	African scientists must make sure they are part of the search ...	The doctors later apologized for suggesting that Covid-19 vaccine trials should be ... The reasoning was that â€œAfrica and developing countries have been testingÂ ...
2	2020-03-25	COVID-19: Cases in South Africa top 700 ahead of curfew	Vaccine trial. The health minister also revealed that South Africa will participate in a World Health Organization (WHO) vaccine trial for COVID-19 in June.
3	2020-04-01	Johnson & Johnson announces COVID-19 lead vaccine ...	... the selection of a lead COVID-19 vaccine candidate from constructs it has been working on since January 2020, CNBC Africa spoke to the Managing Director,Â ...
4	2020-04-07	COVID-19 Vaccine Backed by Bill and Melinda Gates Enters ...	Now, a new COVID-19 vaccine candidate has entered phase 1 clinical human trials, after the FDA (the US' Food and Drug ... Follow IT News Africa on Twitter.
5	2020-04-04	French doctor apologises for suggesting Covid-19 vaccine be ...	French doctor apologises for suggesting Covid-19 vaccine be tested in Africa. By Thomson Reuters Time of article published Apr 4, 2020.
6	2020-03-17	First human trial of COVID-19 vaccine gets under way in the US	The president declared a state of disaster on Sunday night announcing travel restrictions, school closures and cancelling mass events. WATCH: South Africa'sÂ ...
7	2020-04-30	Understanding SA's role in the race to find COVID-19 vaccine	But the rest of the world is not far behind in vaccine research either as earlier this week South Africa's health minister Zweli Mkhize pronounced that the country'sÂ ...
8	2020-03-17	SAP co-founder holding aces in COVID-19 vaccination	SAP co-founder holding aces in COVID-19 vaccination ... According to Alicia Tillman, global chief marketing officer at SAP Africa, all businesses are facingÂ ...
9	2020-04-05	Apology to the Bill and Melinda Gates Foundation for 'Africa ...	On Saturday, 4 April, News24 published a story under the headline "Bill Gates confident a potential coronavirus vaccine will work in Africa, but Twitter does notÂ ...
10	2020-03-18	Covid-19: The urgent, but long race for a vaccine	Professor Willem Hanekom, Director of the African Health Research Institute (AHRI) in KwaZulu-Natal (KZN) said traditional vaccines have taken a long time to beÂ ...
11	2020-04-25	African scientists must make sure they are part of the search ...	The doctors later apologized for suggesting that Covid-19 vaccine trials should be ... The reasoning was that â€œAfrica and developing countries have been testingÂ ...
12	2020-03-25	COVID-19: Cases in South Africa top 700 ahead of curfew	Vaccine trial. The health minister also revealed that South Africa will participate in a World Health Organization (WHO) vaccine trial for COVID-19 in June.
13	2020-04-01	Johnson & Johnson announces COVID-19 lead vaccine ...	... the selection of a lead COVID-19 vaccine candidate from constructs it has been working on since January 2020, CNBC Africa spoke to the Managing Director,Â ...
14	2020-04-07	COVID-19 Vaccine Backed by Bill and Melinda Gates Enters ...	Now, a new COVID-19 vaccine candidate has entered phase 1 clinical human trials, after the FDA (the US' Food and Drug ... Follow IT News Africa on Twitter.
15	2020-04-04	French doctor apologises for suggesting Covid-19 vaccine be ...	French doctor apologises for suggesting Covid-19 vaccine be tested in Africa. By Thomson Reuters Time of article published Apr 4, 2020.
16	2020-03-17	First human trial of COVID-19 vaccine gets under way in the US	The president declared a state of disaster on Sunday night announcing travel restrictions, school closures and cancelling mass events. WATCH: South Africa'sÂ ...
17	2020-04-30	Understanding SA's role in the race to find COVID-19 vaccine	But the rest of the world is not far behind in vaccine research either as earlier this week South Africa's health minister Zweli Mkhize pronounced that the country'sÂ ...
18	2020-03-17	SAP co-founder holding aces in COVID-19 vaccination	SAP co-founder holding aces in COVID-19 vaccination ... According to Alicia Tillman, global chief marketing officer at SAP Africa, all businesses are facingÂ ...
19	2020-04-05	Apology to the Bill and Melinda Gates Foundation for 'Africa ...	On Saturday, 4 April, News24 published a story under the headline "Bill Gates confident a potential coronavirus vaccine will work in Africa, but Twitter does notÂ ...
20	2020-03-18	Covid-19: The urgent, but long race for a vaccine	Professor Willem Hanekom, Director of the African Health Research Institute (AHRI) in KwaZulu-Natal (KZN) said traditional vaccines have taken a long time to beÂ ...
21	2020-04-25	African scientists must make sure they are part of the search ...	The doctors later apologized for suggesting that Covid-19 vaccine trials should be ... The reasoning was that â€œAfrica and developing countries have been testingÂ ...
22	2020-03-25	COVID-19: Cases in South Africa top 700 ahead of curfew	Vaccine trial. The health minister also revealed that South Africa will participate in a World Health Organization (WHO) vaccine trial for COVID-19 in June.
23	2020-04-01	Johnson & Johnson announces COVID-19 lead vaccine ...	... the selection of a lead COVID-19 vaccine candidate from constructs it has been working on since January 2020, CNBC Africa spoke to the Managing Director,Â ...
24	2020-04-07	COVID-19 Vaccine Backed by Bill and Melinda Gates Enters ...	Now, a new COVID-19 vaccine candidate has entered phase 1 clinical human trials, after the FDA (the US' Food and Drug ... Follow IT News Africa on Twitter.
25	2020-04-04	French doctor apologises for suggesting Covid-19 vaccine be ...	French doctor apologises for suggesting Covid-19 vaccine be tested in Africa. By Thomson Reuters Time of article published Apr 4, 2020.
26	2020-03-17	First human trial of COVID-19 vaccine gets under way in the US	The president declared a state of disaster on Sunday night announcing travel restrictions, school closures and cancelling mass events. WATCH: South Africa'sÂ ...
27	2020-04-30	Understanding SA's role in the race to find COVID-19 vaccine	But the rest of the world is not far behind in vaccine research either as earlier this week South Africa's health minister Zweli Mkhize pronounced that the country'sÂ ...
28	2020-03-17	SAP co-founder holding aces in COVID-19 vaccination	SAP co-founder holding aces in COVID-19 vaccination ... According to Alicia Tillman, global chief marketing officer at SAP Africa, all businesses are facingÂ ...
29	2020-04-05	Apology to the Bill and Melinda Gates Foundation for 'Africa ...	On Saturday, 4 April, News24 published a story under the headline "Bill Gates confident a potential coronavirus vaccine will work in Africa, but Twitter does notÂ ...
30	2020-04-07	French doctor apologizes for comments on testing a COVID ...	A French doctor apologized after suggesting that Africa should become a testing ground for a COVID-19 vaccine, remarks that sparked public outcry on socialÂ ...
31	2020-04-07	Mkhize: SA isn't yet participating in a COVID-19 vaccine trial	JOHANNESBURG - Health Minister Dr Zweli Mkhize on Tuesday said South Africa was not yet involved in the research of a coronavirus (COVID-19) vaccine.
32	2020-03-18	Coronavirus: where do we stand in the race for a vaccine?	As the world races to find a vaccine or a cure for the coronavirus, antimalarial drugs, HIV medications, flu vaccines and arthritis treatments are all being tested.
33	2020-04-09	Coronavirus â€“ Africa: Statement of the Africa Centres for ...	Coronavirus â€“ Africa: Statement of the Africa Centres for Disease Control and Prevention on the Potential Clinical Trial of a Tuberculosis Vaccine ProtectiveÂ ...
34	2020-04-01	Covid-19: Clinical vaccine trials to be undertaken in South Africa	SOUTH Africa is set to join a group of select countries participating in a clinical trial to find effective treatment for Covid-19. Announced by Health Minister DrÂ ...
35	2020-04-27	Mkhize calms fears around SA's participation in COVID-19 ...	CAPE TOWN - Health Minister Zweli Mkhize has moved to calm fears around South Africa's participation in trials for a COVID-19 vaccine. South Africa is part ofÂ ...
36	2020-04-05	TB vaccine might prove to be SA's 'lucky weapon' against ...	South Africa is among the world's countries with a strong vaccination protocol for ... vaccine offers some protection against the more severe effects of Covid-19.
37	2020-03-17	Hopes of a coronavirus vaccine mount as three key biotech ...	The race is on to develop an immunization against COVID-19. Dozens of companies and public labs around the world are working to develop a vaccine toÂ ...
38	2020-05-05	Africa: COVID-19 Vaccine Research Trials and Tests Must ...	Africa: COVID-19 Vaccine Research Trials and Tests Must Include African Partners. Photo: WHO Africa. The work of scientists across Africa to conduct clinical trialÂ ...
39	2020-04-14	Coronavirus â€“ Africa: More than 117 million children at risk of ...	Coronavirus â€“ Africa: More than 117 million children at risk of missing out on measles vaccines, as COVID-19 surges. By Africa Press Office. April 14, 2020.
40	2020-03-19	South Africa to participate in coronavirus trial from June ...	There is currently no vaccine for the Covid-19 coronavirus but one will likely be available within the next 18 months, says minister of Health Dr Zweli Mkhize.
41	2020-04-02	South Africa's leadership in HIV research is galvanizing to ...	South Africa's leadership in HIV research is galvanizing to tackle coronavirus and ... â€œSouth Africa is well geared up to run vaccine trials,â€ says Gray, who is aÂ ...
42	2020-04-03	Can SA's decades-old vaccine regime work in our favour ...	Lead researcher Gonzalo Otazu and the team said that â€œCovid-19 has spread to ... the BCG vaccine can reduce disease in those infected with the coronavirus.
43	2020-04-22	3635 confirmed coronavirus cases in South Africa â€“ with 65 ...	The trial is the first clinical trial of a Covid-19 vaccine candidate to start in Germany, the companies said, and is part of a global development programme.
44	2020-04-27	Poll reveals significant skepticism over possible Covid-19 ...	... with a vaccine that will put a stop to the Covid-19 coronavirus, a nationwide poll has shown that 21% of South Africans would not be willing to be vaccinated.
45	2020-05-04	South Africa begins Covid-19 BCG vaccine trial	The aim of the study is to determine if BCG (re)vaccination reduces the probability of infection with the SARS-CoV-2 virus and/or the severity of symptoms of Covid-Â ...
46	2020-05-04	South Africa pledges $1.3 million for COVID-19 vaccine ...	South Africa's President Ramaphosa said the world should ensure "equitable access for new COVID-19 diagnostics, therapeutics and vaccines." Source(s): SouthÂ ...
47	2020-03-30	Australia tests BCG infant vaccine against Covid-19	Studies in infants in Africa have shown that the BCG vaccine offers protection against TB and other pediatric infections, probably by enhancing the body's innateÂ ...
48	2020-03-29	Flu vaccines can help fight Covid-19 - but South Africa doesn't ...	The South African government will start rationing the distribution of the flu vaccine, even though it is ineffective against the novel coronavirus or SARS-CoV-2.
49	2020-04-16	Coronavirus risks forcing South Africa to make health trade ...	South Africa's vaccination regime involves providing the first measles vaccine at 6 months, the second dose at 12 months. The danger is that health workers will beÂ ...
50	2020-03-29	Flu vaccines can help fight Covid-19 - but South Africa doesn't ...	The South African government will start rationing the distribution of the flu vaccine, even though it is ineffective against the novel coronavirus or SARS-CoV-2.
51	2020-04-16	Coronavirus risks forcing South Africa to make health trade ...	South Africa's vaccination regime involves providing the first measles vaccine at 6 months, the second dose at 12 months. The danger is that health workers will beÂ ...
52	2020-05-05	Coronavirus: Do not use untested remedies, WHO Africa warns	On Monday, more than $8bn (Â£6.5bn) was pledged to help develop a coronavirus vaccine and fund research into the diagnosis and treatment of the disease.
53	2020-05-07	Watch: An exclusive look at South Africa's COVID-19 BCG ...	TASK says a minimum of five hundred healthcare workers will be invited to participate in the BCG-coronavirus vaccine trial. â€œAfter vaccination, we will follow upÂ ...
54	2020-04-21	UK starts human trials of coronavirus vaccine on Thursday	â€œIn the long run, the best way to defeat coronavirus is through a vaccine,â€ Hancock told the government's daily news conference. â€œThe UK is at the front of the globalÂ ...
55	2020-04-13	2272 confirmed coronavirus cases in South Africa, as deaths ...	Seventy coronavirus vaccines are in development globally, with three already being tested in human trials, the World Health Organisation said. The furthest alongÂ ...
56	2020-05-05	SA pledges $1.2-million towards global hunt for Covid-19 ...	He said the doors of South Africa's Biovac Institute facilities were open to support the global effort to develop, manufacture and distribute a Covid-19 vaccine.
57	2020-04-26	'A million doses could be ready by September' if Oxford ...	The Oxford University team's experimental coronavirus vaccine is in the process ... On Weekend Breakfast, Africa Melane gets an update from UK correspondentÂ ...
58	2020-04-07	South Africa hopes its battle with HIV and TB helped prepare it ...	Aurum's researchers also plan to study treatments and vaccines and will monitor how well South Africa's COVID-19 response is working, Churchyard says.
59	2020-04-16	Universities, scientists in major COVID-19 push	Professor Ahmed Bawa, chief executive officer of Universities South Africa ... a vaccine and conducting â€œsolidarityâ€ clinical trials for COVID-19 treatment as part ofÂ ...
60	2020-04-16	Universities, scientists in major COVID-19 push	Professor Ahmed Bawa, chief executive officer of Universities South Africa ... a vaccine and conducting â€œsolidarityâ€ clinical trials for COVID-19 treatment as part ofÂ ...
61	2020-04-06	Second wave of Covid-19 cases possible if lockdown lifted too ...	Although we have a universal vaccination in South Africa â€“ for many decades â€“ tuberculosis is still an incredible public health problem. This vaccine clearly is notÂ ...
62	2020-02-04	HIV vaccine trial stopped after jab found ineffective	Coronavirus: Keep track of official infections in South Africa with our dashboard. Coronavirus Update. Confirmed infections. 4,361. +141.
63	2020-04-09	Coronavirus in South Africa: The lull before the surge?	It is nearly five weeks since the first confirmed Covid-19 case in South Africa, and ... anti-tuberculosis BCG vaccine that almost all citizens here are given at birth,Â ...
64	2020-04-21	Ramaphosa: With no vaccine, COVID-19 will be a problem for ...	JOHANNESBURG - With the coronavirus infecting 3,465 people so far and claiming the lives of 58 in the country, President Cyril Ramaphosa has warned that weÂ ...
65	2020-04-07	Few clinical trials are done in Africa: Covid-19 shows why this ...	Only one of them, South Africa, is on the African continent. More clinical trials in African countriesÂ ...
66	2020-04-14	Expert 'sceptical' about BCG vaccine for Covid-19: 'It's meant ...	Professor Salim Abdool Karim is sceptical that the BCG vaccine can have an impact on the Covid-19 outbreak in the country. Karim said the BCG vaccine wasÂ ...
67	2020-04-13	China approves two experimental Covid-19 vaccines for ...	China has approved early-stage human tests for two experimental vaccines to combat the new coronavirus that killed over 100,000 people worldwide, stateÂ ...
68	2020-04-06	Local scientists claim breakthrough that could help find Covid ...	Local scientists claim breakthrough that could help find Covid-19 vaccine ... It was detected in a South African patient with Covid-19, the respiratory illnessÂ ...
69	2020-03-17	Tension, fear as South Africa steps up coronavirus fight	By Wedneday morning, South Africa had 116 confirmed cases of COVID-19 and no ... "A Palestinian scientist has found the vaccine against corona" is oneÂ ...
70	2020-04-01	British American Tobacco working on Covid-19 vaccine using ...	The vaccine, now undergoing preclinical testing, uses a cloned portion of Covid-19's genetic sequence to create an antigen that is then inserted into tobaccoÂ ...
71	2020-04-06	Coronavirus: Ivory Coast protesters target testing centre	The doctors' words have fuelled existing fears that African people are to be used as guinea pigs to test a new coronavirus vaccine, though there is no evidenceÂ ...
72	2020-04-28	This is why Africa must be part of research for Covid-19 vaccine	A wave of anger was ignited when two top French doctors said on live TV that coronavirus vaccines should be tested on poor Africans. The doctors laterÂ ...
73	2020-04-02	Outrage as 2 French doctors suggest carrying out experiments ...	Outrage sparked after two French doctors suggested to carry out experiments for a COVID-19 vaccine in Africa on live TV. â€œIf I can be provocative, shouldn't weÂ ...
74	2020-04-13	How do we explain the low Covid-19 caseload in Africa (so far)?	Why are there so few Covid-19 cases in Africa, a continent bigger than China, ... Countries without universal policies of BCG vaccination (i.e., Italy and the US)Â ...
75	2020-02-01	How prepared is Africa for an outbreak of deadly coronavirus?	As scientists race to find a vaccine, the World Health Organization (WHO) on Thursday ... "We can be very certain that coronavirus will be exported to Africa," saidÂ ...
76	2020-03-23	Coronavirus vaccine: First trials under way	The World Health Organisation says that at least 20 coronavirus vaccines are currently in development in the global race for a cure. The first human trial, by theÂ ...
77	2020-04-18	To fight Covid-19 in Africa, we must fight inequality	To fight Covid-19 in Africa, we must fight inequality ... containment of the virus; develop treatments and a vaccine; and minimise societal and economic impact.
78	2020-05-05	7572 confirmed coronavirus cases in South Africa as death toll ...	Pfizer Inc has administered the first US patients with its experimental vaccines to fight the disease caused by the novel coronavirus, part of a bid to shave years offÂ ...
79	2020-05-07	Misinformation flood hampers fight for virus vaccine in Africa	The absence of a cure has sparked a flurry of claims for purported remedies. The task of introducing a vaccine for the coronavirus faces an uphill struggle in Africa,Â ...
80	2020-04-30	Teachers union tells members not to go back to school until ...	THE Educators' Union of South Africa (Eusa) has told its members not to return to work until a vaccine for Covid-19 is available. Ayanda Ndamane African NewsÂ ...
81	2020-03-02	Donald Trump pushes drug makers to find vaccine for ...	The global death toll from the illness caused by the new coronavirus now exceeds 3 000, with more than 60 countries affected. In the United States, there haveÂ ...
82	2020-03-05	RUNDOWN | Coronavirus strikes in SA: What we know about ...	South Africa confirms first case of coronavirus but experts say it's unlikely to ... Moreover, the influenza season is approaching and the influenza vaccine willÂ ...
83	2020-04-23	Coronavirus â€“ Africa: WHO urges countries not to let COVID ...	The response to COVID-19 has already disrupted vaccination efforts on the continent. Despite considerable progress on immunization, one in four AfricanÂ ...
84	2020-04-20	BCG Vaccine Fighting Coronavirus in South Asia	... used in the developing world with fewer Coronavirus cases. This is good news for countries that have universal BCG vaccination in tropical Asia and Africa.
85	2020-03-28	SA participating in Covid-19 vaccine trials - Health Minister	South Africa is participating in clinical trials to find a vaccine for Covid-19, which has already infected more than 500 000 people globally, Health Minister ZweliÂ ...
86	2020-02-28	Nigeria's biggest battle with coronavirus will be beating ...	To be clear, such misinformation episodes are not exclusive to Nigeria or even Africa, as anti-vaccination conspiracy theorists in the United States and EuropeÂ ...
87	2020-05-03	Coronavirus â€“ Africa: Despite Covid-19 pandemic, routine ...	Close monitoring of in-country vaccine stocks to avoid expiry of vaccines, especially in countries where routine vaccination or campaigns activities have beenÂ ...
88	2020-03-24	South Africa starts preliminary work on coronavirus vaccine	South Africa has started work on the development of a vaccine for the Covid-19 virus, Higher Education Minister Blade Nzimande has said. The University ofÂ ...
89	2020-04-06	Few clinical trials are done in Africa: COVID-19 shows why ...	Only one of them, South Africa, is on the African continent. Of course, the WHO isn't the only organisation trying to find treatments or even a vaccine for COVID-19.
90	2020-04-07	The race for a Covid-19 vaccine: 5 things you need to know	There are at the moment more than 40 vaccine trials aimed at preventing Covid-19. Even so, the most optimistic projections are that the earliest a vaccine will beÂ ...
91	2020-03-24	Coronavirus isn't mutating quickly, a vaccine could offer ...	Coronavirus isn't mutating quickly, a vaccine could offer lasting protection - scientists. By Joel Achenbach Time of article published Mar 24, 2020.
92	2020-03-31	Fighting Covid-19: Will SA's lockdown work (and what does ...	South Africa has 1,326 confirmed cases, compared to 24 just 10 days ago, ... researched and on a vaccine for Covid-19, the one thing South Africans can still doÂ ...
93	2020-04-20	South Africa: Prof Glenda Gray Explains SA's Contribution to ...	... the global endeavor to try and evaluate Covid-19 vaccines in South Africa, so this ... There is no vaccine or treatment for Covid-19 yet, so non-pharmaceuticalÂ ...
94	2020-03-31	A Covid-19 treatment is likely to be found before a vaccine	As scientists race to find a safe vaccine for the new coronavirus, they urge the public to be 'cautiously optimistic', stressing the cautious part. 31 March 2020 - 15:03Â ...
95	2020-04-01	Coronavirus: Australian scientists begin tests of potential ...	Scientists in Australia have begun testing two potential coronavirus vaccines in "milestone" lab trials. The vaccines, made by Oxford University and US companyÂ ...
96	2020-04-21	Covid-19 vaccine trials in SA likely	JOHANNESBURG - South Africa might see coronavirus vaccine trials starting later this year. That's according to South African Medical Research Council presidentÂ ...
97	2020-03-21	Here's my coronavirus panic shopping list for South Africa	Here's my coronavirus panic shopping list for South Africa ... creditors will help us join hands and curb the spread of the virus - until a cure or vaccine comes.
98	2020-04-19	Coronavirus sees demand for flu vaccine	He explained that the total size of the flu market in South Africa was ... He emphasised that flu vaccines did not prevent Covid-19 nor did it have an impact onÂ ...
99	2020-04-21	'No-vax' Djokovic against compulsory coronavirus vaccination	'No-vax' Djokovic against compulsory coronavirus vaccination ... and the role of media to tell and record the story of South Africa as it develops is more importantÂ ...
100	2020-04-27	Is the South African Covid-19 epidemic different from the rest ...	South Africa's relatively low death rate from Covid-19 is hard to explain. ... death rates in SA and other developing countries relates to BCG, the anti-TB vaccine.
101	2020-03-26	The coronavirus 'vaccine' Ekurhuleni wants to import doesn't ...	... â€œthere is no vaccine and no specific antiviral medicine to prevent or treat COVID-19â€. At a briefing the day after Masina's city address, South Africa's Minister ofÂ ...
102	2020-03-22	Worldwide WHO trial involving SA is focused on Covid-19 ...	South Africa is one of several countries taking part in an international study to find the best ... That's separate from a vaccine trial, which is further down the line.
103	2020-03-19	Dlamini-Zuma: There's no vaccine available yet for COVID-19	Government also warned against the dissemination of false information. WATCH: South Africa's coronavirus outbreak: How it spreads and what to do about itÂ ...
104	2020-02-03	Chinese scientists race against time to develop a vaccine for ...	Chinese scientists race against time to develop a vaccine for the coronavirus ... deadly virus,â€ Chinese Ambassador to South Africa Lin Songtian told a mediaÂ ...
105	2020-03-20	Hopes are high for a coronavirus treatment, which could come ...	Vaccines. Usually vaccine development takes more than five years and requires significant capital investment. This lengthy process has created problems in theÂ ...
106	2020-02-21	Coronavirus: Texas genetics company claims to have created ...	Is there a vaccine for coronavirus? Here's what we know. In the report, Price explained that what they have is a possible cure that was developed using adenovirusÂ ...
107	2020-04-10	The French doctors who wanted to test vaccines on Africans ...	At a time when footballers have been urged to do more to address the effects of the Covid-19 pandemic, it was striking to see three Africans who have graced theÂ ...
108	2020-04-13	China approves two experimental Covid-19 vaccines for ...	China has approved early-stage human tests for two experimental vaccines to combat the new coronavirus that killed over 100,000 people worldwide, stateÂ ...
109	2020-04-18	Don't bet on vaccine to protect us from Covid-19, says world ...	Don't bet on vaccine to protect us from Covid-19, says world health expert ... stages the situation would have been whole lot worse if this had started in Africa.
110	2020-04-13	China approves two experimental Covid-19 vaccines for ...	China has approved early-stage human tests for two experimental vaccines to combat the new coronavirus that killed over 100,000 people worldwide, stateÂ ...
111	2020-04-18	Don't bet on vaccine to protect us from Covid-19, says world ...	Don't bet on vaccine to protect us from Covid-19, says world health expert ... stages the situation would have been whole lot worse if this had started in Africa.
112	2020-02-14	COVID-19 coronavirus spreads to Africa as Egypt confirms first ...	The costly search for COVID-19 vaccines. The WHO has said governments and pharmaceutical giants must urgently begin expensive and risky work developingÂ ...
113	2020-04-29	Coronavirus could lead to DOUBLE normal malaria deaths as ...	... as crisis disrupts vaccination efforts for other diseases in Africa, WHO warns ... Africa could see disruption to their malaria services as a result of Covid-19.
114	2020-03-31	FACT CHECK: Mzwandile Masina incorrect about COVID-19 ...	Masina did not respond to our numerous requests for evidence of a â€œvaccineâ€. So Africa Check went looking. Currently no vaccine for COVID-19. Vaccines are aÂ ...
115	2020-03-29	These scientists are hunting for the coronavirus vaccine as the ...	rom Asia to Europe, North America, and Africa, infectious disease experts are trialing vaccines, developing new tests for the virus or devising innovative publicÂ ...
116	2020-04-14	COVID-19 vaccine could take a while: public health expert	Help protect your loved ones by sharing this official South African government COVID-19 service with your family, friends and community. Send HI to 0600 123Â ...
117	2020-03-24	Why South Africans should get the flu vaccine now to help the ...	All South Africans should get this year's regular seasonal flu vaccine, especially in light of the coronavirus epidemic, even though it will not stop Covid-19, localÂ ...
118	2020-05-03	Trump says the US will have a coronavirus vaccine by the end ...	Get the best of our site emailed to you daily: click here. Also from Business Insider South Africa: An experienced SA safari guide freaked out at seeing a lionessÂ ...
119	2020-02-28	Bill Gates says Covid-19 is a 'once-in-a-century pathogen ...	Wealthy countries should supply low- and middle-income countries in Africa and ... Gates predicted that large-scale trials for a coronavirus vaccine could happenÂ ...
120	2020-05-03	Trump says the US will have a coronavirus vaccine by the end ...	Get the best of our site emailed to you daily: click here. Also from Business Insider South Africa: An experienced SA safari guide freaked out at seeing a lionessÂ ...
121	2020-02-28	Bill Gates says Covid-19 is a 'once-in-a-century pathogen ...	Wealthy countries should supply low- and middle-income countries in Africa and ... Gates predicted that large-scale trials for a coronavirus vaccine could happenÂ ...
122	2020-05-05	South Africans may own a big stake in Oxford's promising ...	Oxford university is working on a promising vaccine against SARS-CoV-2, as the world scrambles to get ahead of Covid-19. The university has a specialÂ ...
123	2020-03-20	Myths surrounding the spread of coronavirus	Panic spread through the whole of South Africa following a speech by President Cyril Ramaphosa on ... The flu vaccination will protect me against Covid-19. No.
124	2020-04-10	Senegalese children did not die from a coronavirus vaccine ...	This is false; scientists are still working to find a vaccine and Senegal's health ... for discussing the idea of testing a vaccine for coronavirus in Africa on television.
125	2020-04-18	Africans facing coronavirus must not suffer the injustices they ...	And yet â€“ as happened with the Aids pandemic â€“ Africa will certainly be a testbed for some coronavirus therapies, vaccines or contagion controls. It already is. TheÂ ...
126	2020-03-09	Scientists will pay you to get infected with the coronavirus	Scientists are prepared to pay 24 volunteers Â£3,500 (R73 400) to be willingly infected by the coronavirus. The bizarre experiment is to find a vaccine for theÂ ...
127	2020-04-15	WHO: 3 COVID-19 vaccines in clinical trial phase	CAPE TOWN - The World Health Organisation (WHO) said that three COVID-19 vaccines were currently in clinical trial phase. The coronavirus has claimed theÂ ...
128	2020-03-18	Covid-19: Health authorities warn about spreading ...	... a statement from the National Education, Health and Allied Workers' Union (Nehawu), which called for the South African government to procure a vaccine fromÂ ...
129	2020-05-03	Millions of minors in Middle East, N Africa risk missing vaccines	The coronavirus pandemic could jeopardise vaccination campaigns across the Middle East and North Africa, the United Nations children's agency (UNICEF) hasÂ ...
130	2020-04-23	3953 confirmed coronavirus cases in South Africa â€“ as deaths ...	The World Health Organisation said 83 coronavirus vaccines are in development globally, with six of them in human trials stage, Bloomberg said. SA coronavirusÂ ...
131	2020-04-21	Covid-19: All you need to know about the flu	While South Africa's battle against Covid-19 intensifies, another invisible ... on Covid-19, Salim Abdool Karim, encouraged people to get a flu vaccine as a way toÂ ...
132	2020-04-17	Rand slips, stocks higher on coronavirus vaccine hopes	South Africa's rand ended the week softer on Friday, backtracking despite glimmers of risk appetite returning to global markets. At 1500 GMT the rand wasÂ ...
133	2020-02-14	Four countries in the African region license vaccine in ...	The licensing of the vaccine means that the manufacturer can stockpile and widely distribute this vaccine to African countries at risk of Ebola virus diseaseÂ ...
134	2020-03-23	Covid-19: Canadian biotech company announces progress in ...	According to the company, the production of the VLP is the first step in developing a vaccine for Covid-19, which will undergo preclinical testing for safety andÂ ...
135	2020-04-06	Coronavirus: South African bride and groom arrested over ...	A SIMPLE GUIDE: What are the symptoms? WATCH: Debunking fake coronavirus news and myths in Africa; VACCINE: Are we getting closer to a coronavirusÂ ...
136	2020-05-06	Africa: COVID-19 - World Leaders Pledge for Common Vaccine	World leaders have pledged support for a plan to raise $8.3bn to find a coronavirus vaccine in a jointly signed open letter. The aim is to speed development ofÂ ...
137	2020-03-30	Msimanga accuses Masina of misleading Ekurhuleni about ...	... emergency funding to procure the vaccine 'Inferon B' from Cuba to help fight the coronavirus outbreak, said Msimanga. According to Africa Check, Masina wasÂ ...
138	2020-04-13	Public statement for collaboration on COVID-19 vaccine ...	Public statement for collaboration on COVID-19 vaccine development. 13 April ... Shabir Madhi, University of the Witwatersrand, Johannesburg, South Africa.
139	2020-04-27	African countries warned to continue its vaccination for ...	African countries warned to continue its vaccination for malaria, polio. The World Health Organisation (WHO) is supporting countries in all aspects of the Covid-19Â ...
140	2020-04-19	Fears grow over lack of measles suppression during Covid-19 ...	South Africa's vaccination programme works well on the whole, with perhaps only a middle-class minority sometimes resisting having their children inoculated. TheÂ ...
141	2020-04-06	France and SA working on plan to help Africa deal with ...	The coronavirus pandemic arrived in Africa later than in other regions but is gaining ... and the Gavi global vaccine alliance towards fighting the coronavirus.
142	2020-04-11	Congo Was Close to Defeating Ebola. Then One More Case ...	Although it is less contagious than the coronavirus, Ebola kills about half of those it ... and was the worst Ebola epidemic since the one that began in West Africa in ... Nearly 300,000 doses of the vaccine have been administered in Congo, saidÂ ...
143	2020-03-17	Russia to test coronavirus vaccine prototype on animals	Moscow â€” Russian scientists have begun to test vaccine prototypes for the new coronavirus, and plan to present the most effective one by June, a laboratoryÂ ...
144	2020-03-12	Whither Covid-19? An interview with SA's chief virus hunter	Faced with the possible arrival of Covid-19 in South Africa, Minister of Health Dr Zweli ... Believe it or not â€“ until we have a vaccine or treatment â€“ these simpleÂ ...
145	2020-04-12	African nationals 'mistreated, evicted' in China over coronavirus	More: Tracking Africa's coronavirus cases Â· Racism row as French doctors suggest virus vaccine test in Africa Â· AntiÂ ...
146	2020-04-30	Global solidarity collapses over access to coronavirus testing ...	Numerous companies are working on vaccines around the world; none of them are in Africa. Africa's unequal access to testing kits may serve as a grim warning forÂ ...
147	2020-04-06	Covid-19: Flu vaccinations offered to alleviate pressure on ...	â€œThe vaccine has no known efficacy against Covid-19. However, circulation of flu viruses will increase pressure on the health-care system.â€ The vaccinations areÂ ...
148	2020-04-11	Flu symptoms may overlap with covid-19 symptoms. Get your ...	Flu kills between 6 000 to 11 000 South Africans every year, according to the National ... symptoms and signs of the flu may be similar and overlap with Covid-19 and make it ... The vaccine can prevent or mitigate the severity of the flu, but moreÂ ...
149	2020-02-08	Health system 'must be tip-top', says new Bill and Melinda ...	Pretoria - Global health crises like the coronavirus one are reminders of the ... in Africa and South Asia; and, accelerate the development of vaccines, drugs andÂ ...
150	2020-03-26	Life-saving vaccinations must not 'fall victim' to COVID-19 ...	â€œAs the pandemic progresses, critical life-saving services, including immunization, will likely be disrupted, especially in Africa, Asia and the Middle East, whereÂ ...
151	2020-03-26	G20 nations back Ramaphosa's appeal to give Africa ...	... back Ramaphosa's appeal to give Africa economic aid to fight Covid-19 ... the pandemic, including sharing research in seeking a vaccination for the virus.
152	2020-04-14	Wits scientist part of global team looking for a COVID-19 vaccine	South Africa's scientist, Shabir Madhi, has been named as part of a global team of experts on the hunt for a vaccine for the deadly COVID-19 disease. Madhi is aÂ ...
153	2020-03-26	'It's a razor's edge we're walking': inside the race to develop a ...	Coronavirus: the week explained - sign up for our email newsletter. Read more. Defeating Covid-19 will call for more than vaccinesÂ ...
154	2020-04-28	Clinical trial in CT to test whether BCG vaccine protects ...	South Africa has used the BCG drug for many years, as a part of its extensive ... If the vaccine is proven to protect against Covid-19, the study will recommendÂ ...
155	2020-05-04	Virus deaths top 250000 as billions raised for vaccine push	Virus deaths top 250,000 as billions raised for vaccine push ... Adewale Oluwa said, opening his stall in Africa's largest city after a five-week lockdown. ... Trump claimed Sunday that the United States will have a coronavirus vaccine ready byÂ ...
156	2020-04-01	Measles threat grows amid COVID-19 crisis: vaccine group	Measles threat grows amid COVID-19 crisis: vaccine group ... measles deaths recorded by the World Health Organization in 2018 were in sub-Saharan Africa.
157	2020-05-01	Patent rights for vaccines and research against COVID-19	In South Africa, the Patents Act does not define an invention but rather lists a number of exclusions as to what could constitute a patentable invention. In particular,Â ...
158	2020-04-07	From unsafe swabs to Gaddafi and Obama, beware these fake ...	Many untested and false claims are being made about Covid-19 and spread on social media. ... Testing swabs used in South Africa are sterile and are not contaminated. ... False: Barack Obama has recommended against using vaccines
159	2020-04-28	Don't take BCG vaccine away from kids who need it for TB, say ...	Authors of the new paper published on 28 April include leading South African ... While this is â€œunderstandable given the fear of Covid-19â€, the use of â€œBCG for anÂ ...
160	2020-04-01	Ebola Lessons for Fighting COVID-19	As Africa braces for COVID-19, one lesson from the DRC is that the best hope for defeating the coronavirus is not social distancing, but a vaccine that isÂ ...
161	2020-04-06	COVID-19: What to know about the coronavirus pandemic on ...	Today's big stories include: an update on how coronavirus continues to spread, the week ahead in the US, the challenges facing African healthcare systems,Â ...
162	2020-04-03	Alarm as coronavirus curbs disrupt East Africa fight on locusts	The UN children's agency earlier noted "major disruptions" of vaccine shipments by air, notably to West Africa, as many originate in Europe, and some countriesÂ ...
163	2020-02-20	Coronavirus: Don't panic â€“ but South Africa needs to be ...	There have been no confirmed cases of Covid-19 infection in South Africa. ... resulting in 11,000 deaths in 2019, despite an influenza vaccine being available.
164	2020-03-31	Viral outbreak: Fake news spreads in SA in tandem with Covid ...	In South Africa, smartphones are abuzz with WhatsApp-ed claims about the ... â€œScientists in Israel likely to announce the development of a coronavirus vaccine.â€.
165	2020-04-29	Coronavirus vaccine to be fastest in history: Gates Foundation ...	Coronavirus vaccine to be fastest in history: Gates Foundation CEO ... citing the examples of Latin America, sub-Saharan Africa, and parts of Southeast Asia.
166	2020-04-24	Bill Gates: 'Coronavirus will cost far more than $3 trillion'	The coronavirus pandemic has come at the toughest time for a co-ordinated ... For Africa, it would delivered using the GAVI vaccine alliance, set up by Gates withÂ ...
167	2020-04-15	The Infodemic: Did China Deliver a COVID-19 Vaccine to Africa?	Polygraph.info is spotlighting fact-checks from other reliable sources hereâ€‹. Daily Debunk. Claim: China delivered a COVID-19 vaccine to Africa. Verdict: False.
168	2020-04-13	Africa's scientists have had to pick testing over genome ...	Pools of genome sequences of SARS-CoV-2 from all over the world are currently being scrutinized by scientists for insight into the Covid-19 disease. If a vaccineÂ ...
169	2020-03-20	SA joins WHO COVID-19 vaccine trial	South Africa has joined the World Health Organisation's (WHO) multi-country research trial to find effective treatment for COVID-19. Speaking at a press briefingÂ ...
170	2020-04-18	Covid-19 vaccine testing in vulnerable populations must be ...	During a live television interview, Jean-Paul Mira and Camille Locht suggested that a potential vaccine for Covid-19 be tested in Africa, where â€œthey have noÂ ...
171	2020-04-25	Cape Town trial begins next week - can BCG shot prevent ...	Cape Town trial begins next week - can BCG shot prevent Covid-19 infection? ... of armourâ€ against Covid-19 is the aim of a groundbreaking South African clinical trial ... If successful the experiment, using a cheap 100-year-old TB vaccine, willÂ ...
172	2020-04-24	Despite COVID-19 challenges, Uganda receives Polio and ...	CNBC Africa is not responsible for the content provided by APO Group. Download logo. Uganda has today received 3,842,000 doses of bivalent oral polio vaccineÂ ...
173	2020-04-08	SA part of a charge to develop a vaccine for Covid-19	â€œSouth Africa is going to participate in this research, led by the World Health ... â€œCoronavirus vaccines are also in development internationally, with the aim ofÂ ...
174	2020-05-04	Johnson & Johnson looks to start human trials of COVID-19 ...	Johnson & Johnson looks to start human trials of COVID-19 vaccine in September. By CNBC Africa. May 4,Â ...
175	2020-05-06	What should South Africa's coronavirus endgame look like ...	Given the substantial uncertainties of disease elimination, South Africa should adopt at least a multi-year strategic perspective â€“ that is the time until a vaccine orÂ ...
176	2020-05-05	What you should know about the flu vaccine during Covid-19 ...	... of our health and wellness, especially as South Africans head into winter. ... While the flu vaccine is not active against the Covid-19 and will not protect youÂ ...
177	2020-03-31	Coronavirus in Africa Tracker: How many covid-19 cases ...	Confirmed coronavirus cases in Africa: 53,589. Recovered: 18,316; Confirmed coronavirus deaths: 2,074. Last updated: 7 May 21:15 GMT. Source: Africa CDC;Â ...
178	2020-05-06	Unproven herbal remedy against COVID-19 could fuel drug ...	... a cure for COVID-19 could fuel drug-resistant malaria in Africa, scientists warn. ... scientists suggested a coronavirus vaccine could be trialed on the continent.
179	2020-05-05	African mistrust of Western vaccines threatens coronavirus fight	The race to find a vaccine for the novel coronavirus faces an uphill struggle in Africa, where a flood of online misinformation is feeding on historical mistrust ofÂ ...
180	2020-05-03	Global summit hopes to raise $8.2bn for coronavirus vaccine	Global summit hopes to raise $8.2bn for coronavirus vaccine ... the health systems that will make them available for all, with a particular attention to Africa.â€Â ...
181	2020-03-21	Coronavirus and aid: What we're watching, 30 April - 6 May	UPDATED: More than 117 million children will miss out on measles vaccinations in the coming weeks as the coronavirus forces dozens of countries to cancelÂ ...
182	2020-05-04	WATCH | Hunt for Covid-19 vaccine heats up globally	WATCH | Hunt for Covid-19 vaccine heats up globally. About 100 research ... in a real world setting. READ | South Africa starts coronavirus trial of TB vaccine.
183	2020-05-06	Pittsburgh sports leaders donate to coronavirus vaccine ...	Pittsburgh college and professional sports teams have donated $800,000 to the University of Pittsburgh's nationally renowned Center for Vaccine Research,Â ...
184	2020-04-04	DR Congo 'prepared' to take part in vaccine testing: official	â€œAt some point, Covid-19 will be uncontrollable,â€ the virologist said. â€œThe only ... on a television programme the idea of testing a vaccine for coronavirus in Africa.
185	2020-05-05	Experimental Coronavirus Vaccine Ready for Human Trials in ...	The U.S. leads the world in infections and fatalities. How a Vaccine Gets Made. Here Are the Coronavirus Vaccines Undergoing Trials.
186	2020-04-04	Kenya coronavirus: 582 cases, lockdown in Eastleigh ...	Kenyans are incensed by COVID-19 vaccine trial comments on the BBC suggesting ... The French medics just mentioned Africa as a potential testing ground.
187	2020-05-06	WHO: Africa needs more kits, surveillance and case ...	How close are we to a COVID-19 vaccine and what can be done to ensure that it is accessible to all? A great deal of work is going on to identify a candidateÂ ...
188	2020-03-25	Top SA Institutions Have Started Work On A Coronavirus ...	In the research sector, the Council for Scientific and Industrial Research, the Biological and Vaccines Institute of Southern Africa, and the University of CapeÂ ...
189	2020-04-15	The case of ID2020	... Bill Gates supports mandatory vaccination and the implantation of microchips ... digital certificates could be used to prove future COVID-19 vaccination status.
190	2020-04-27	COVID-19 putting routine childhood immunization in danger ...	COVID-19 putting routine childhood immunization in danger: UN health agency ... However, Tedros expressed concern about increasing trends in Africa,Â ...
191	2020-05-04	US national security officials and global health experts are ...	China is making "rapid progress" in developing a COVID-19 vaccine, Dr. Scott ... administration's response to the Ebola outbreak in West Africa as the director forÂ ...
192	2020-03-03	Coronavirus enigma: Experts ask why Africa seems to have ...	Coronavirus enigma: Experts ask why Africa seems to have few cases ... There is currently no vaccine or cure for the novel virus â€“ the response is to contain it byÂ ...
193	2020-04-28	As Coronavirus Deaths Spike, Brazil's Leader Says, 'So What ...	Read the latest developments in the coronavirus pandemic here. ... Vaccinations for up to 12 million children in Africa to curb the spread of polio have also beenÂ ...
194	2020-05-05	Coronavirus vaccines, drugs are just a Band-Aid approach to ...	Coronavirus vaccines, drugs are just a Band-Aid approach to zoonotic viruses ... a third of Africa's western lowland gorilla population in the early 2000s before itÂ ...
195	2020-04-04	SA's confirmed Covid-19 cases up 80 to 1585, Eastern Cape ...	China hopes to start clinical trials for a coronavirus vaccine in late April. Image: AFP. South Africa's health minister Zwelini Mkhize announcedÂ ...
196	2020-05-07	Religion & its Discontents: Considerations Around COVID-19 ...	While COVID-19 has not had a devastating impact on Africa as it has elsewhere, ... journey to make routine immunization possible, though immunization
197	2020-04-24	Coronavirus morning update: Revised national budget, SA ...	Coronavirus morning update: Revised national budget, SA cases surge past 4 000, ... combined with monetary policy measures from the South African Reserve ... groups or companies currently developing and funding coronavirus vaccines.
198	2020-05-04	How Close Are We to a COVID-19 Vaccine? - Voice of America	In the race for a vaccine to end the global COVID-19 pandemic, eight contenders are at the front of the ... Here Are the Coronavirus Vaccines Undergoing Trial.
199	2020-05-06	Plants as vaccine biofactories	A lesser-known approach to produce antigens and vaccines on a large scale is the ... with patients in outbreaks of Ebola from 2014-2015 and 2018-2019 in Africa. ... Within the COVID-19 vaccine race, the strategy of plant cultivation â€” alsoÂ ...
200	2020-05-05	Experts predict chaos and crime during coronavirus vaccine ...	Lessons from the Ebola vaccine. Though several vaccines were in development when West Africa was hit with an ebola epidemic in 2014, none had completedÂ ...
201	2020-05-07	Coronavirus could kill 190000 in Africa, WHO warns: Live ...	Coronavirus could kill 190,000 in Africa, WHO warns: Live updates ... there is a vaccine for the novel coronavirus, Health Minister Hugo de Jonge has said said.
202	2020-05-07	Interview: How Covid-19 could undo years of progress in the ...	Covid-19 is spreading across the globe â€“ what are your greatest fears in ... now about the likely wave that's going to spread across sub-Saharan Africa, and we're ... a vaccine for Covid-19 or should we be better managing public expectations?
203	2020-04-25	Jack Ma: The billionaire trying to stop coronavirus (and fix ...	Ma has also donated millions to coronavirus vaccine research and a ... "It's fair to say that Ma's donation was universally celebrated across Africa," says EricÂ ...
204	2020-05-07	Pace of US job cuts eases, Moderna gets go-ahead for ...	Pace of US job cuts eases, Moderna gets go-ahead for coronavirus vaccine trial ... Nations in Africa face a surge in cases of the disease with less than oneÂ ...
205	2020-05-05	Hard Numbers: Locusts swarm again, Americans refute death ...	4: As the global competition to develop a vaccine for COVID-19 intensifies, four ... still mined and sold for millions in West Africa before being traded for weapons.
206	2020-04-20	COVID was created as a biological weapon	If any of the ongoing 70 vaccine projects work (which is a big if), that would be ... theorists like David Icke and InfoWars' Alex Jones, COVID-19 doesn't actuallyÂ ...
207	2020-05-05	Evening Brief: Experts predict challenges in securing future ...	As the global race towards a COVID-19 vaccine charges on, some working in ... of the first countries to impose strict lockdown measures in Africa on March 22,Â ...
208	2020-05-07	Melinda Gates gives Trump administration 'D-minus' for ...	Melinda Gates gives Trump administration 'D-minus' for coronavirus response ... for testing and vaccine development in the United States and across the world. ... in its responseâ€ on the international stage, and said that in Africa, for example,Â ...
209	2020-05-05	Coronavirus: NY Fed economists find hardest-hit states ...	The US suffered its third-highest daily increase in deaths from coronavirus, taking ... on news of developments for a potential coronavirus vaccine and a potentialÂ ...
210	2020-05-07	Melinda Gates gives Trump administration 'D-minus' for ...	Melinda Gates gives Trump administration 'D-minus' for coronavirus response ... for testing and vaccine development in the United States and across the world. ... in its responseâ€ on the international stage, and said that in Africa, for example,Â ...
211	2020-05-05	Coronavirus: NY Fed economists find hardest-hit states ...	The US suffered its third-highest daily increase in deaths from coronavirus, taking ... on news of developments for a potential coronavirus vaccine and a potentialÂ ...
212	2020-05-07	Does Inovio Pharmaceuticals Have a Successful Track ...	Given the severity of the COVID-19 pandemic, investors are anxious to buy stocks ... vaccine into clinical trials in preparation for the West Africa Ebola outbreak after ... Inovio believes these results show its COVID-19 vaccine will witness similarÂ ...
213	2020-05-07	Coronavirus updates: Death toll tops 20000 in New York state	10:45 a.m.: Up to 190,000 people could die of COVID-19 in Africa if not controlled, ... The vaccine, mRNA-1273, was the first COVID-19 vaccine candidate to beÂ ...
214	2020-05-07	US Covid-19 Cases Rise 2.4%, Deaths Top 75000: Virus ...	U.S. Covid-19 Cases Rise 2.4%, Deaths Top 75,000: Virus Update ... after the company said its experimental vaccine would be in late-stage studies by early summer. Japan approved Gilead's remdesivir to treat the novel coronavirus. ... A record 660 new infections were diagnosed in South Africa, bringing the total to 8,232,Â ...
215	2020-05-06	Qantas offers new UK, US flights	As for who is dying, there's a disproportionate toll among African Americans. ... Australians hoping to fly home during the coronavirus pandemic have been given ... with the virus that causes COVID-19 may speed studies of vaccines against theÂ ...
216	2020-05-07	Coronavirus update: Japan becomes second country to ...	It is being tried against COVID-19 because it is designed to disable the ... The league says its players are required to be vaccinated for flu, but can be exempted in ... cases have topped 50,000 in India and across the continent of Africa. A nurseÂ ...

## Sheet: CORONAVIRUS
S/No	Date	Title	Description
0	2020-04-25	African scientists must make sure they are part of the search ...	The doctors later apologized for suggesting that Covid-19 vaccine trials should be ... in the form of a Change.org petition to stop coronavirus trials in Africa.
1	2020-03-18	Covid-19: The urgent, but long race for a vaccine	Professor Willem Hanekom, Director of the African Health Research Institute (AHRI) in KwaZulu-Natal (KZN) said traditional vaccines have taken a long time to beÂ ...
2	2020-04-21	UK starts human trials of coronavirus vaccine on Thursday	â€œIn the long run, the best way to defeat coronavirus is through a vaccine,â€ Hancock told the government's daily news conference. â€œThe UK is at the front of the globalÂ ...
3	2020-03-25	COVID-19: Cases in South Africa top 700 ahead of curfew	Vaccine trial. The health minister also revealed that South Africa will participate in a World Health Organization (WHO) vaccine trial for COVID-19 in June.
4	2020-03-30	Johnson & Johnson says testing of coronavirus vaccine to ...	BENGALURU - Johnson & Johnson said on Monday human testing of its experimental vaccine for the coronavirus would begin by September and that it couldÂ ...
5	2020-04-03	2 top French doctors said on live TV that coronavirus vaccines ...	One of them, Jean-Paul Mira, even compared Africans to prostitutes who were ... that Africa should become a giant laboratory for coronavirus vaccines testingÂ ...
6	2020-04-07	COVID-19 Vaccine Backed by Bill and Melinda Gates Enters ...	Now, a new COVID-19 vaccine candidate has entered phase 1 clinical human trials, after the FDA (the US' Food and Drug ... Follow IT News Africa on Twitter.
7	2020-03-18	Coronavirus: where do we stand in the race for a vaccine?	As the world races to find a vaccine or a cure for the coronavirus, antimalarial drugs, HIV medications, flu vaccines and arthritis treatments are all being tested.
8	2020-04-04	Apology to the Bill and Melinda Gates Foundation for 'Africa ...	On Saturday, 4 April, News24 published a story under the headline "Bill Gates confident a potential coronavirus vaccine will work in Africa, but Twitter does notÂ ...
9	2020-03-17	Everything you need to know about CureVac, the German ...	To respond to the coronavirus pandemic, drug companies have begun researching potential treatments and vaccines. One of those vaccine developers,Â ...
10	2020-04-25	African scientists must make sure they are part of the search ...	The doctors later apologized for suggesting that Covid-19 vaccine trials should be ... in the form of a Change.org petition to stop coronavirus trials in Africa.
11	2020-03-18	Covid-19: The urgent, but long race for a vaccine	Professor Willem Hanekom, Director of the African Health Research Institute (AHRI) in KwaZulu-Natal (KZN) said traditional vaccines have taken a long time to beÂ ...
12	2020-04-21	UK starts human trials of coronavirus vaccine on Thursday	â€œIn the long run, the best way to defeat coronavirus is through a vaccine,â€ Hancock told the government's daily news conference. â€œThe UK is at the front of the globalÂ ...
13	2020-03-25	COVID-19: Cases in South Africa top 700 ahead of curfew	Vaccine trial. The health minister also revealed that South Africa will participate in a World Health Organization (WHO) vaccine trial for COVID-19 in June.
14	2020-03-30	Johnson & Johnson says testing of coronavirus vaccine to ...	BENGALURU - Johnson & Johnson said on Monday human testing of its experimental vaccine for the coronavirus would begin by September and that it couldÂ ...
15	2020-04-03	2 top French doctors said on live TV that coronavirus vaccines ...	One of them, Jean-Paul Mira, even compared Africans to prostitutes who were ... that Africa should become a giant laboratory for coronavirus vaccines testingÂ ...
16	2020-04-07	COVID-19 Vaccine Backed by Bill and Melinda Gates Enters ...	Now, a new COVID-19 vaccine candidate has entered phase 1 clinical human trials, after the FDA (the US' Food and Drug ... Follow IT News Africa on Twitter.
17	2020-03-18	Coronavirus: where do we stand in the race for a vaccine?	As the world races to find a vaccine or a cure for the coronavirus, antimalarial drugs, HIV medications, flu vaccines and arthritis treatments are all being tested.
18	2020-04-04	Apology to the Bill and Melinda Gates Foundation for 'Africa ...	On Saturday, 4 April, News24 published a story under the headline "Bill Gates confident a potential coronavirus vaccine will work in Africa, but Twitter does notÂ ...
19	2020-03-17	Everything you need to know about CureVac, the German ...	To respond to the coronavirus pandemic, drug companies have begun researching potential treatments and vaccines. One of those vaccine developers,Â ...
20	2020-04-25	African scientists must make sure they are part of the search ...	The doctors later apologized for suggesting that Covid-19 vaccine trials should be ... in the form of a Change.org petition to stop coronavirus trials in Africa.
21	2020-03-18	Covid-19: The urgent, but long race for a vaccine	Professor Willem Hanekom, Director of the African Health Research Institute (AHRI) in KwaZulu-Natal (KZN) said traditional vaccines have taken a long time to beÂ ...
22	2020-04-21	UK starts human trials of coronavirus vaccine on Thursday	â€œIn the long run, the best way to defeat coronavirus is through a vaccine,â€ Hancock told the government's daily news conference. â€œThe UK is at the front of the globalÂ ...
23	2020-03-25	COVID-19: Cases in South Africa top 700 ahead of curfew	Vaccine trial. The health minister also revealed that South Africa will participate in a World Health Organization (WHO) vaccine trial for COVID-19 in June.
24	2020-03-30	Johnson & Johnson says testing of coronavirus vaccine to ...	BENGALURU - Johnson & Johnson said on Monday human testing of its experimental vaccine for the coronavirus would begin by September and that it couldÂ ...
25	2020-04-03	2 top French doctors said on live TV that coronavirus vaccines ...	One of them, Jean-Paul Mira, even compared Africans to prostitutes who were ... that Africa should become a giant laboratory for coronavirus vaccines testingÂ ...
26	2020-04-07	COVID-19 Vaccine Backed by Bill and Melinda Gates Enters ...	Now, a new COVID-19 vaccine candidate has entered phase 1 clinical human trials, after the FDA (the US' Food and Drug ... Follow IT News Africa on Twitter.
27	2020-03-18	Coronavirus: where do we stand in the race for a vaccine?	As the world races to find a vaccine or a cure for the coronavirus, antimalarial drugs, HIV medications, flu vaccines and arthritis treatments are all being tested.
28	2020-04-04	Apology to the Bill and Melinda Gates Foundation for 'Africa ...	On Saturday, 4 April, News24 published a story under the headline "Bill Gates confident a potential coronavirus vaccine will work in Africa, but Twitter does notÂ ...
29	2020-03-17	Everything you need to know about CureVac, the German ...	To respond to the coronavirus pandemic, drug companies have begun researching potential treatments and vaccines. One of those vaccine developers,Â ...
30	2020-03-17	First human trial of COVID-19 vaccine gets under way in the US	The president declared a state of disaster on Sunday night announcing travel restrictions, school closures and cancelling mass events. WATCH: South Africa'sÂ ...
31	2020-04-09	Coronavirus in South Africa: The lull before the surge?	It is nearly five weeks since the first confirmed Covid-19 case in South Africa, and ... anti-tuberculosis BCG vaccine that almost all citizens here are given at birth,Â ...
32	2020-04-06	Coronavirus: Africa will not be testing ground for vaccine, says ...	The head of the World Health Organization (WHO) has condemned as "racist" the comments by two French doctors who suggested a vaccine for the coronavirusÂ ...
33	2020-03-17	Hopes of a coronavirus vaccine mount as three key biotech ...	The race is on to develop an immunization against COVID-19. Dozens of companies and public labs around the world are working to develop a vaccine toÂ ...
34	2020-04-07	FACT CHECK: How a lie about Bill Gates and a vaccine for ...	FACT CHECK: How a lie about Bill Gates and a vaccine for the coronavirus ... and philanthropist Bill Gates wanting to test a Covid-19 vaccine in Africa explodedÂ ...
35	2020-03-19	South Africa to participate in coronavirus trial from June ...	There is currently no vaccine for the Covid-19 coronavirus but one will likely be available within the next 18 months, says minister of Health Dr Zweli Mkhize.
36	2020-02-01	How prepared is Africa for an outbreak of deadly coronavirus?	As scientists race to find a vaccine, the World Health Organization (WHO) on Thursday ... "We can be very certain that coronavirus will be exported to Africa," saidÂ ...
37	2020-04-09	Coronavirus â€“ Africa: Statement of the Africa Centres for ...	Coronavirus â€“ Africa: Statement of the Africa Centres for Disease Control and Prevention on the Potential Clinical Trial of a Tuberculosis Vaccine ProtectiveÂ ...
38	2020-05-05	Coronavirus: Do not use untested remedies, WHO Africa warns	On Monday, more than $8bn (Â£6.5bn) was pledged to help develop a coronavirus vaccine and fund research into the diagnosis and treatment of the disease.
39	2020-04-13	2272 confirmed coronavirus cases in South Africa, as deaths ...	Seventy coronavirus vaccines are in development globally, with three already being tested in human trials, the World Health Organisation said. The furthest alongÂ ...
40	2020-04-08	Public editor responds to News24's inaccurate 'coronavirus ...	In the rumour of a vaccine that would be tested by the Gates Foundation on Africans, we published without proper gates in place to prevent this story from alsoÂ ...
41	2020-04-05	TB vaccine might prove to be SA's 'lucky weapon' against ...	South Africa is among the world's countries with a strong vaccination protocol for ... vaccine offers some protection against the more severe effects of Covid-19.
42	2020-04-16	Coronavirus risks forcing South Africa to make health trade ...	South Africa's vaccination regime involves providing the first measles vaccine at 6 months, the second dose at 12 months. The danger is that health workers willÂ ...
43	2020-04-02	South Africa's leadership in HIV research is galvanizing to ...	South Africa's leadership in HIV research is galvanizing to tackle coronavirus and ... â€œSouth Africa is well geared up to run vaccine trials,â€ says Gray, who is aÂ ...
44	2020-04-26	'A million doses could be ready by September' if Oxford ...	The Oxford University team's experimental coronavirus vaccine is in the process ... On Weekend Breakfast, Africa Melane gets an update from UK correspondentÂ ...
45	2020-04-07	Mkhize: SA isn't yet participating in a COVID-19 vaccine trial	JOHANNESBURG - Health Minister Dr Zweli Mkhize on Tuesday said South Africa was not yet involved in the research of a coronavirus (COVID-19) vaccine.
46	2020-05-04	South Africa starts coronavirus trial of TB vaccine	South Africa starts coronavirus trial of TB vaccine. Trials started at Tygerberg Hospital in Cape Town, where BCG booster shots were administered to 250 healthÂ ...
47	2020-04-14	Coronavirus â€“ Africa: More than 117 million children at risk of ...	â€œAs COVID-19 continues to spread globally, over 117 million children in 37 countries may miss out on receiving life-saving measles vaccine. MeaslesÂ ...
48	2020-03-31	South Africa Launches Door-to-Door Coronavirus Screening ...	So far, more than 5,000 people have tested positive for the coronavirus across Africa and 173 deaths reported. Related Stories.
49	2020-03-29	Flu vaccines can help fight Covid-19 - but South Africa doesn't ...	The South African government will start rationing the distribution of the flu vaccine, even though it is ineffective against the novel coronavirus or SARS-CoV-2.
50	2020-03-29	Flu vaccines can help fight Covid-19 - but South Africa doesn't ...	The South African government will start rationing the distribution of the flu vaccine, even though it is ineffective against the novel coronavirus or SARS-CoV-2.
51	2020-04-15	The Infodemic: Did China Deliver a COVID-19 Vaccine to Africa?	Polygraph.info is spotlighting fact-checks from other reliable sources hereâ€‹. Daily Debunk. Claim: China delivered a COVID-19 vaccine to Africa. Verdict: False.
52	2020-04-22	3635 confirmed coronavirus cases in South Africa â€“ with 65 ...	The trial is the first clinical trial of a Covid-19 vaccine candidate to start in Germany, the companies said, and is part of a global development programme. PfizerÂ ...
53	2020-04-01	Could the ordinary TB vaccine improve resistance to Covid-19?	The Bacille Calmette-Guerin vaccine was first developed in the early 1920s, and ... South African children at birth because of the prevalence of TB in the country.
54	2020-04-01	Covid-19: Clinical vaccine trials to be undertaken in South Africa	SOUTH Africa is set to join a group of select countries participating in a clinical trial to find effective treatment for Covid-19. Announced by Health Minister DrÂ ...
55	2020-03-23	Coronavirus vaccine: First trials under way	The World Health Organisation says that at least 20 coronavirus vaccines are currently in development in the global race for a cure. The first human trial, by theÂ ...
56	2020-04-15	South Africa flattens its coronavirus curveâ€”and considers how ...	With South Africa in its third week of a COVID-19 lockdown that will last at least ... to continue to stay homeâ€”possibly until there are vaccines or treatments.
57	2020-03-17	Tension, fear as South Africa steps up coronavirus fight	By Wedneday morning, South Africa had 116 confirmed cases of COVID-19 and no ... "A Palestinian scientist has found the vaccine against corona" is oneÂ ...
58	2020-04-06	Coronavirus: Ivory Coast protesters target testing centre	The doctors' words have fuelled existing fears that African people are to be used as guinea pigs to test a new coronavirus vaccine, though there is no evidenceÂ ...
59	2020-04-03	Could this century-old vaccine be the answer to Covid-19 ...	Could this century-old vaccine be the answer to Covid-19 pandemic? ... BCG vaccination due to waning tuberculosis diagnoses, South Africa â€“ which has one ofÂ ...
60	2020-04-06	Covid-19: How South Africa will test for the virus	1m 27s. Singapore scientists study genes to fast-track coronavirus vaccine. Scientists in Singapore believe theyÂ ...
61	2020-03-21	Here's my coronavirus panic shopping list for South Africa	Here's my coronavirus panic shopping list for South Africa ... creditors will help us join hands and curb the spread of the virus - until a cure or vaccine comes.
62	2020-03-20	Chloroquine South Africa: Will anti-malaria drug save us from ...	Chloroquine South Africa: Will anti-malaria drug save us from coronavirus? ... of vaccine which we need to be upfront say at the moment there is no vaccineÂ ...
63	2020-02-28	Nigeria's biggest battle with coronavirus will be beating ...	To be clear, such misinformation episodes are not exclusive to Nigeria or even Africa, as anti-vaccination conspiracy theorists in the United States and EuropeÂ ...
64	2020-03-30	A vaccine for Covid-19 is in sight â€“ Oxford professor Adrian Hill	We tested 4 of the Ebola vaccines that went to Africa, one of which was tested successfully there and that was easier than this because those Ebola vaccinesÂ ...
65	2020-04-17	Africa pins its hopes on a youthful population to mitigate the ...	Covid-19 remains a plague of mystery, and its likely course in Africa is still one ... compulsory childhood BCG vaccinations are national policy throughout AfricaÂ ...
66	2020-02-06	Experts scramble for coronavirus vaccine, but it may not come ...	The bright spot: Ebola vaccines. Some candidates began early testing during the massive Ebola epidemic in West Africa in 2014-2016, although the outbreakÂ ...
67	2020-03-24	Coronavirus isn't mutating quickly, a vaccine could offer ...	Coronavirus isn't mutating quickly, a vaccine could offer lasting protection - scientists. By Joel Achenbach Time of article published Mar 24, 2020.
68	2020-04-30	Understanding SA's role in the race to find COVID-19 vaccine	But the rest of the world is not far behind in vaccine research either as earlier this week South Africa's health minister Zweli Mkhize pronounced that the country'sÂ ...
69	2020-04-23	Coronavirus â€“ Africa: WHO urges countries not to let COVID ...	Despite considerable progress on immunization, one in four African children remain under-immunized. Measles vaccination campaigns in Chad, Ethiopia, NigeriaÂ ...
70	2020-03-02	Donald Trump pushes drug makers to find vaccine for ...	The global death toll from the illness caused by the new coronavirus now exceeds 3 000, with more than 60 countries affected. In the United States, there haveÂ ...
71	2020-04-21	Ramaphosa: With no vaccine, COVID-19 will be a problem for ...	JOHANNESBURG - With the coronavirus infecting 3,465 people so far and claiming the lives of 58 in the country, President Cyril Ramaphosa has warned that weÂ ...
72	2020-04-21	'No-vax' Djokovic against compulsory coronavirus vaccination	'No-vax' Djokovic against compulsory coronavirus vaccination ... and the role of media to tell and record the story of South Africa as it develops is more importantÂ ...
73	2020-04-05	COVID-19 Renews Quest for Coronavirus Vaccine | Voice of ...	Pharmacist Michael Witte opens a frozen package of the potential vaccine for COVID-19 on the first ... Hotez is one of a number of scientists working on a vaccine for COVID-19, on treatments for ... WHO: 44 Million Africans at Risk for COVID-19.
74	2020-04-06	Local scientists claim breakthrough that could help find Covid ...	Local scientists claim breakthrough that could help find Covid-19 vaccine ... It was detected in a South African patient with Covid-19, the respiratory illnessÂ ...
75	2020-03-18	South Africa Comes Together Politically Against Coronavirus ...	Oxford Scientists Take Early Lead in Race to Create Vaccine ... The spread of novel coronavirus seems to have turned everything upside down in South Africa,Â ...
76	2020-03-24	South Africa starts preliminary work on coronavirus vaccine	South Africa has started work on the development of a vaccine for the Covid-19 virus, Higher Education Minister Blade Nzimande has said. The University ofÂ ...
77	2020-03-05	Coronavirus in SA â€” 13 things you need to do	... coronavirus on Thursday, as a 38-year-old South African, returning from Italy, ... Discovery advises people to get a vaccine, to reduce the chance of getting flu.
78	2020-05-03	Trump says the US will have a coronavirus vaccine by the end ...	Get the best of our site emailed to you daily: click here. Also from Business Insider South Africa: An experienced SA safari guide freaked out at seeing a lionessÂ ...
79	2020-04-20	Vaccines, treatment and what SA is doing: Prof Glenda Gray ...	Some of South Africa's best minds have banded together to make a meaningful contribution to Covid-19 research. Speaking to News24, Gray explained that herÂ ...
80	2020-03-05	Coronavirus in SA â€” 13 things you need to do	... coronavirus on Thursday, as a 38-year-old South African, returning from Italy, ... Discovery advises people to get a vaccine, to reduce the chance of getting flu.
81	2020-04-20	Vaccines, treatment and what SA is doing: Prof Glenda Gray ...	Some of South Africa's best minds have banded together to make a meaningful contribution to Covid-19 research. Speaking to News24, Gray explained that herÂ ...
82	2020-03-09	Scientists will pay you to get infected with the coronavirus	Scientists are prepared to pay 24 volunteers Â£3,500 (R73 400) to be willingly infected by the coronavirus. The bizarre experiment is to find a vaccine for theÂ ...
83	2020-03-28	SA participating in Covid-19 vaccine trials - Health Minister	South Africa is participating in clinical trials to find a vaccine for Covid-19, which has already infected more than 500 000 people globally, Health Minister ZweliÂ ...
84	2020-05-03	Trump says the US will have a coronavirus vaccine by the end ...	Get the best of our site emailed to you daily: click here. Also from Business Insider South Africa: An experienced SA safari guide freaked out at seeing a lionessÂ ...
85	2020-05-05	SA pledges $1.2-million towards global hunt for Covid-19 ...	He said the doors of South Africa's Biovac Institute facilities were open to support the global effort to develop, manufacture and distribute a Covid-19 vaccine.
86	2020-04-01	Coronavirus: Australian scientists begin tests of potential ...	Scientists in Australia have begun testing two potential coronavirus vaccines in "milestone" lab trials. The vaccines, made by Oxford University and US companyÂ ...
87	2020-03-26	The coronavirus 'vaccine' Ekurhuleni wants to import doesn't ...	The drug is registered in SA â€” but not for Covid-19. In South Africa, all drugs must be approved for use in the country by the South African Health ProductsÂ ...
88	2020-05-04	WATCH | Hunt for Covid-19 vaccine heats up globally	WATCH | Hunt for Covid-19 vaccine heats up globally. 04 May 2020, 06:45 ... in a real world setting. READ | South Africa starts coronavirus trial of TB vaccine.
89	2020-04-09	Study says coronavirus lockdown gains fragile until vaccine ...	Get the best of our site emailed to you daily: click here. Also from Business Insider South Africa: Everything you need to know about Stella Ndabeni-AbrahamsÂ ...
90	2020-02-21	Coronavirus: Texas genetics company claims to have created ...	Is there a vaccine for coronavirus? Here's what we know. In the report, Price explained that what they have is a possible cure that was developed using adenovirusÂ ...
91	2020-03-07	China: Coronavirus Vaccine Could Be Ready for 'Emergency ...	China: Coronavirus Vaccine Could Be Ready for 'Emergency Use' in April. By Hong Xie. March 07 ... China, March 2, 2020. Chinese health officials say a first vaccine should soon be available. ... WHO: 44 Million Africans at Risk for COVID-19.
92	2020-04-06	Few clinical trials are done in Africa: COVID-19 shows why ...	Only one of them, South Africa, is on the African continent. Of course, the WHO isn't the only organisation trying to find treatments or even a vaccine for COVID-19.
93	2020-04-02	Outrage as 2 French doctors suggest carrying out experiments ...	Outrage sparked after two French doctors suggested to carry out experiments for a COVID-19 vaccine in Africa on live TV. â€œIf I can be provocative, shouldn't weÂ ...
94	2020-04-28	This is why Africa must be part of research for Covid-19 vaccine	A wave of anger was ignited when two top French doctors said on live TV that coronavirus vaccines should be tested on poor Africans. The doctors laterÂ ...
95	2020-03-20	Hopes are high for a coronavirus treatment, which could come ...	Vaccines. Usually vaccine development takes more than five years and requires significant capital investment. This lengthy process has created problems in theÂ ...
96	2020-02-03	Chinese scientists race against time to develop a vaccine for ...	Chinese scientists race against time to develop a vaccine for the coronavirus ... deadly virus,â€ Chinese Ambassador to South Africa Lin Songtian told a mediaÂ ...
97	2020-03-16	South Africa: 'National State of Disaster,' President Says ...	South African President Cyril Ramaphosa delivers his State of the Nation Address in Cape Town, ... South Africa has declared a â€œnational state of disasterâ€ because of COVID-19. ... Coronavirus Vaccine Trial Starts Monday, US Official Says.
98	2020-05-07	Misinformation flood hampers fight for virus vaccine in Africa	The absence of a cure has sparked a flurry of claims for purported remedies. The task of introducing a vaccine for the coronavirus faces an uphill struggle in Africa,Â ...
99	2020-04-13	How do we explain the low Covid-19 caseload in Africa (so far)?	Why are there so few Covid-19 cases in Africa, a continent bigger than China, ... Countries without universal policies of BCG vaccination (i.e., Italy and the US)Â ...
100	2020-04-18	To fight Covid-19 in Africa, we must fight inequality	To fight Covid-19 in Africa, we must fight inequality ... containment of the virus; develop treatments and a vaccine; and minimise societal and economic impact.
101	2020-02-14	COVID-19 coronavirus spreads to Africa as Egypt confirms first ...	The costly search for COVID-19 vaccines. The WHO has said governments and pharmaceutical giants must urgently begin expensive and risky work developingÂ ...
102	2020-03-31	Fighting Covid-19: Will SA's lockdown work (and what does ...	South Africa has 1,326 confirmed cases, compared to 24 just 10 days ago, ... researched and on a vaccine for Covid-19, the one thing South Africans can still doÂ ...
103	2020-04-14	Expert 'sceptical' about BCG vaccine for Covid-19: 'It's meant ...	Professor Salim Abdool Karim is sceptical that the BCG vaccine can have an impact on the Covid-19 outbreak in the country. Karim said the BCG vaccine wasÂ ...
104	2020-03-18	Covid-19: Health authorities warn about spreading ...	... a statement from the National Education, Health and Allied Workers' Union (Nehawu), which called for the South African government to procure a vaccine fromÂ ...
105	2020-04-01	British American Tobacco working on Covid-19 vaccine using ...	Northern Cape couple die 'after consuming home-brewed beer' South Africa. Nurse found dead at Durban hospital after testing negative for Covid-19 SouthÂ ...
106	2020-04-18	Africans facing coronavirus must not suffer the injustices they ...	And yet â€“ as happened with the Aids pandemic â€“ Africa will certainly be a testbed for some coronavirus therapies, vaccines or contagion controls. It already is. TheÂ ...
107	2020-03-31	A Covid-19 treatment is likely to be found before a vaccine	As scientists race to find a safe vaccine for the new coronavirus, they urge the public to be 'cautiously optimistic', stressing the cautious part. 31 March 2020 - 15:03Â ...
108	2020-04-21	Covid-19 vaccine trials in SA likely	JOHANNESBURG - South Africa might see coronavirus vaccine trials starting later this year. That's according to South African Medical Research Council presidentÂ ...
109	2020-03-29	These scientists are hunting for the coronavirus vaccine as the ...	rom Asia to Europe, North America, and Africa, infectious disease experts are trialing vaccines, developing new tests for the virus or devising innovative publicÂ ...
110	2020-04-12	African nationals 'mistreated, evicted' in China over coronavirus	More: Tracking Africa's coronavirus cases Â· Racism row as French doctors suggest virus vaccine test in Africa Â· AntiÂ ...
111	2020-03-02	Are we ready for Covid-19? The South African government ...	How prepared is South Africa really for Covid-19? Spotlight and Maverick ... Whilst there are ongoing studies, there is no proven cure and there is no vaccine.
112	2020-03-02	Bill Gates on Coronavirus: 5 Things World Leaders Must Do ...	He argues that rich countries should support countries in Africa and south Asia right ... While the hard work of developing a vaccine goes on, another questionÂ ...
113	2020-04-08	First case of coronavirus in the Comoros - President confirms	South Africa's coronavirus statistics as at April 24 at 7:00 GMT were as ... She is quoted as saying: â€œI didn't call it a vaccine but a spray, which kills the virus.
114	2020-04-17	Rand slips, stocks higher on coronavirus vaccine hopes	South Africa's rand ended the week softer on Friday, backtracking despite glimmers of risk appetite returning to global markets. At 1500 GMT the rand wasÂ ...
115	2020-05-05	South Africans may own a big stake in Oxford's promising ...	Oxford university is working on a promising vaccine against SARS-CoV-2, as the world scrambles to get ahead of Covid-19. The university has a specialÂ ...
116	2020-03-19	Dlamini-Zuma: There's no vaccine available yet for COVID-19	Government also warned against the dissemination of false information. WATCH: South Africa's coronavirus outbreak: How it spreads and what to do about itÂ ...
117	2020-05-03	Coronavirus â€“ Africa: Despite Covid-19 pandemic, routine ...	Close monitoring of in-country vaccine stocks to avoid expiry of vaccines, especially in countries where routine vaccination or campaigns activities have beenÂ ...
118	2020-04-10	Senegalese children did not die from a coronavirus vaccine ...	This is false; scientists are still working to find a vaccine and Senegal's health ... for discussing the idea of testing a vaccine for coronavirus in Africa on television.
119	2020-04-20	Ghana lifts lockdown on key regions as COVID-19 cases ...	We must advance African-led partnerships to drive scientific innovations for the control of viral diseases by vaccination. Ghana, recognising this critical publicÂ ...
120	2020-03-31	FACT CHECK: Mzwandile Masina incorrect about COVID-19 ...	Masina did not respond to our numerous requests for evidence of a â€œvaccineâ€. So Africa Check went looking. Currently no vaccine for COVID-19. Vaccines are aÂ ...
121	2020-03-17	Russia to test coronavirus vaccine prototype on animals	Moscow â€” Russian scientists have begun to test vaccine prototypes for the new coronavirus, and plan to present the most effective one by June, a laboratoryÂ ...
122	2020-04-10	The French doctors who wanted to test vaccines on Africans ...	At a time when footballers have been urged to do more to address the effects of the Covid-19 pandemic, it was striking to see three Africans who have graced theÂ ...
123	2020-03-24	Why South Africans should get the flu vaccine now to help the ...	All South Africans should get this year's regular seasonal flu vaccine, especially in light of the coronavirus epidemic, even though it will not stop Covid-19, localÂ ...
124	2020-02-11	Vaccine for new coronavirus 'COVID-19' could be ready in 18 ...	This photo taken on 4 February 2020 shows a medical staff member (R) taking samples from a person to be tested for the new coronavirus at a quarantine zoneÂ ...
125	2020-02-03	An experimental HIV vaccine failed a key trial in South Africa	She has a master's degree in science journalism from New York University. Related Stories. COVID-19 Â· Health & Medicine Â· To tackleÂ ...
126	2020-03-03	Coronavirus Vaccine Faces Bumpy Road From Lab to Jab ...	WASHINGTON - The first possible vaccine against coronavirus is on its way to human ... vaccines against Ebola during the 2013-2016 outbreak in West Africa.
127	2020-04-06	France and SA working on plan to help Africa deal with ...	The coronavirus pandemic arrived in Africa later than in other regions but is gaining ... and the Gavi global vaccine alliance towards fighting the coronavirus.
128	2020-03-22	Worldwide WHO trial involving SA is focused on Covid-19 ...	South Africa is one of several countries taking part in an international study to find the best ... That's separate from a vaccine trial, which is further down the line.
129	2020-04-14	COVID-19 vaccine could take a while: public health expert	Help protect your loved ones by sharing this official South African government COVID-19 service with your family, friends and community. Send HI to 0600 123Â ...
130	2020-04-03	Why a coronavirus vaccine takes over a year to produce â€“ and ...	As several companies race to develop a coronavirus vaccine, the public is ... West Africa outbreak; and the rapid response and dedication of the DRC Minister ofÂ ...
131	2020-02-20	Coronavirus: Don't panic â€“ but South Africa needs to be ...	There have been no confirmed cases of Covid-19 infection in South Africa. ... resulting in 11,000 deaths in 2019, despite an influenza vaccine being available.
132	2020-04-06	COVID-19: Cure likely to be found before a vaccine - expert	South Africa is among countries participating in a World Health Organisation trial, to find a treatment for Covid-19. JOHANNESBURG - Professor Jeremy Nel saysÂ ...
133	2020-04-27	Is the South African Covid-19 epidemic different from the rest ...	South Africa's relatively low death rate from Covid-19 is hard to explain. ... death rates in SA and other developing countries relates to BCG, the anti-TB vaccine.
134	2020-04-03	Alarm as coronavirus curbs disrupt East Africa fight on locusts	The UN children's agency earlier noted "major disruptions" of vaccine shipments by air, notably to West Africa, as many originate in Europe, and some countriesÂ ...
135	2020-03-26	G20 nations back Ramaphosa's appeal to give Africa ...	The G20 has expressed support for Africa's appeal for economic assistance to help ... a Coronavirus Fund to help the neediest African countries fight the pandemic, ... pandemic, including sharing research in seeking a vaccination for the virus.
136	2020-05-05	Experimental Coronavirus Vaccine Ready for Human Trials in ...	The U.S. leads the world in infections and fatalities. How a Vaccine Gets Made. Here Are the Coronavirus Vaccines Undergoing Trials.
137	2020-04-16	Century-old tuberculosis vaccine could be a weapon against ...	But experts warn this isn't a magic bullet â€” so they continue to test and screen for COVID-19 throughout South Africa. First published on April 16, 2020 / 6:48 PM.
138	2020-03-17	Coronavirus now in Tanzania, Somalia as E.Africa starts ...	Tanzania and Somalia on Monday became the latest East Africa countries to confirm their first cases of coronavirus, as neighbouring countries shuttered bordersÂ ...
139	2020-03-12	Whither Covid-19? An interview with SA's chief virus hunter	Faced with the possible arrival of Covid-19 in South Africa, Minister of Health Dr Zweli ... Believe it or not â€“ until we have a vaccine or treatment â€“ these simpleÂ ...
140	2020-04-24	Bill Gates: 'Coronavirus will cost far more than $3 trillion'	The coronavirus pandemic has come at the toughest time for a co-ordinated ... For Africa, it would delivered using the GAVI vaccine alliance, set up by Gates withÂ ...
141	2020-03-17	FACT BOX: What Africa is doing to fight the deadly ...	FACT BOX: What Africa is doing to fight the deadly coronavirus outbreak ... The World Health Organization has warned of the risk that Covid-19 could overwhelmÂ ...
142	2020-03-19	Coronavirus: â€œIt would be suicidal for Africa not to learn the ...	Coronavirus: â€œIt would be suicidal for Africa not to learn the lessons from Europe.â€ ... disease: it would not resist the heat, Senegal would have found a vaccineâ€¦
143	2020-03-26	'It's a razor's edge we're walking': inside the race to develop a ...	Coronavirus: the week explained - sign up for our email newsletter. Read more. Defeating Covid-19 will call for more than vaccinesÂ ...
144	2020-03-18	Bill Gates says healthcare workers may get a coronavirus shot ...	Bill Gates said we could have an approved vaccine for the novel coronavirus within ... more than 10,000 people had died in an Ebola outbreaks in West Africa.
145	2020-02-18	South Africa is 'fully capable' of handling the coronavirus says ...	President of Global Development at the Foundation, Christopher Elias, says developing vaccines is one of the top priorities.
146	2020-03-31	Viral outbreak: Fake news spreads in SA in tandem with Covid ...	In South Africa, smartphones are abuzz with WhatsApp-ed claims about the ... â€œScientists in Israel likely to announce the development of a coronavirus vaccine.â€.
147	2020-04-18	Don't bet on vaccine to protect us from Covid-19, says world ...	Don't bet on vaccine to protect us from Covid-19, says world health expert ... stages the situation would have been whole lot worse if this had started in Africa.
148	2020-02-02	No coronavirus vaccine will be ready before mid-2020, says ...	No manufacturer will have a coronavirus vaccine ready for use before the middle ... coronavirus outbreak across the world, joking that it not dare come to Africa.
149	2020-04-29	Coronavirus vaccine to be fastest in history: Gates Foundation ...	Coronavirus vaccine to be fastest in history: Gates Foundation CEO ... citing the examples of Latin America, sub-Saharan Africa, and parts of Southeast Asia.
150	2020-02-02	No coronavirus vaccine will be ready before mid-2020, says ...	No manufacturer will have a coronavirus vaccine ready for use before the middle ... coronavirus outbreak across the world, joking that it not dare come to Africa.
151	2020-04-29	Coronavirus vaccine to be fastest in history: Gates Foundation ...	Coronavirus vaccine to be fastest in history: Gates Foundation CEO ... citing the examples of Latin America, sub-Saharan Africa, and parts of Southeast Asia.
152	2020-04-15	WHO: 3 COVID-19 vaccines in clinical trial phase	CAPE TOWN - The World Health Organisation (WHO) said that three COVID-19 vaccines were currently in clinical trial phase. The coronavirus has claimed theÂ ...
153	2020-04-04	Kenya coronavirus: 607 cases, govt to foot quarantine bills	Kenyans are incensed by COVID-19 vaccine trial comments on the BBC suggesting ... The French medics just mentioned Africa as a potential testing ground.
154	2020-03-18	Bill Gates says healthcare workers may get a coronavirus shot ...	Bill Gates said we could have an approved vaccine for the novel coronavirus within ... more than 10,000 people had died in an Ebola outbreaks in West Africa.
155	2020-03-17	Coronavirus now in Tanzania, Somalia as E.Africa starts ...	Tanzania and Somalia on Monday became the latest East Africa countries to confirm their first cases of coronavirus, as neighbouring countries shuttered bordersÂ ...
156	2020-03-30	Ekurhuleni mayor backtracks, after saying he could get ...	â€œAt a briefing the day after Masina's city address, South Africa's Minister of Cooperative ... The vaccine he wanted to import for coronavirus does not even exist.
157	2020-02-07	Coronavirus symptoms - and what to do if you have them	The coronavirus has not reached South Africa but it probably will. Don't take chances and seek help if you have the symptoms. A high fever is one of them. Image:Â ...
158	2020-04-05	Africa has a COVID-19 time bomb to defuse	Africa's healthcare systems will be overwhelmed when coronavirus cases escalate. Africa has little hope of support when countries like the US cannot supply itsÂ ...
159	2020-03-11	No, novel coronavirus is not the same as seasonal flu	â€œThis new virus resembles the flu in terms of physical symptoms but there are huge differences.â€ Number one is the lack of a vaccine against COVID-19, or evenÂ ...
160	2020-03-08	Coronavirus myths, debunked: A cattle vaccine, bioweapons ...	Coronavirus myths, debunked: A cattle vaccine, bioweapons and a $3,000 test ... Rumors about African Americans having a special immunity or resistance toÂ ...
161	2020-04-06	COVID-19: What to know about the coronavirus pandemic on ...	Today's big stories include: an update on how coronavirus continues to spread, the week ahead in the US, the challenges facing African healthcare systems,Â ...
162	2020-04-13	Africa's scientists have had to pick testing over genome ...	Pools of genome sequences of SARS-CoV-2 from all over the world are currently being scrutinized by scientists for insight into the Covid-19 disease. If a vaccineÂ ...
163	2020-03-17	Coronavirus: Australian scientists map how immune system ...	Determining which immune cells are appearing should also help with vaccine development, experts say. Globally, authorities have confirmed more than 160,000Â ...
164	2020-03-05	Don't panic â€“ 10 things you need to know about the coronavirus	Antibiotics will not help, this is a viral infection. â€¢ No effective vaccine has been developed yet for Covid-19. â€¢ The coronavirus has spread to 79 countries with moreÂ ...
165	2020-04-05	Coronavirus: Malawi president takes 10% pay cut	A SIMPLE GUIDE: What are the symptoms? LIVE TRACKER: Coronavirus in Africa; WATCH: Debunking fake coronavirus news and myths in Africa; VACCINE: AreÂ ...
166	2020-03-26	South African Department of Science & Innovation COVID-19 ...	South Africa has seen a leap in confirmed coronavirus cases, with the total now at ... Minister, emphasising that there was currently no vaccine to treat COVID-19.
167	2020-04-25	Cape Town trial begins next week - can BCG shot prevent ...	Cape Town trial begins next week - can BCG shot prevent Covid-19 infection? ... armourâ€ against Covid-19 is the aim of a groundbreaking South African clinical trial ... Primarily a vaccine against TB in children, BCG also protects against otherÂ ...
168	2020-04-06	When will a coronavirus vaccine be ready?	Research teams around the world are working at a breakneck speed on a vaccine to prevent the respiratory disease COVID-19. But why is the developmentÂ ...
169	2020-03-23	Covid-19: Canadian biotech company announces progress in ...	According to the company, the production of the VLP is the first step in developing a vaccine for Covid-19, which will undergo preclinical testing for safety andÂ ...
170	2020-04-08	Medical colonialism in Africa is not new	Remarks about testing coronavirus drugs on Africans part of pattern where some ... he proposed that vaccines for the COVID-19 pandemic be tried on AfricansÂ ...
171	2020-03-06	The economic, geopolitical and health consequences of ...	COVID-19 has the potential to spread widely, but it can be at least contained as the current situation in China suggests. In Africa the WHO has helped get 40 labsÂ ...
172	2020-03-31	Coronavirus in Africa Tracker: How many covid-19 cases ...	Confirmed coronavirus cases in Africa: 53,589. Recovered: 18,316; Confirmed coronavirus deaths: 2,074. Last updated: 7 May 21:15 GMT. Source: Africa CDC;Â ...
173	2020-05-06	What should South Africa's coronavirus endgame look like ...	Given the substantial uncertainties of disease elimination, South Africa should adopt at least a multi-year strategic perspective â€“ that is the time until a vaccine orÂ ...
174	2020-05-06	Will challenge trials give us a safe coronavirus vaccine faster?	Tanzania's president is blaming the sharp rise of coronavirus cases on faulty testing kits. May 4, 2020Quartz Africa. Recommended stories.
175	2020-04-22	Did Bill Gates Test Unapproved Vaccines on Children in Africa?	... that when a coronavirus vaccine is approved, production can start more quickly. ... Organization of experimenting with vaccines on children in Africa and India:.
176	2020-03-05	Coronavirus: What misinformation has spread in Africa?	African countries are experiencing a rise in the number of new coronavirus cases, and many governments have been enforcing strict social distancing measuresÂ ...
177	2020-05-06	Unproven herbal remedy against COVID-19 could fuel drug ...	Several African countries have said they are placing orders for the brew, whose ... scientists suggested a coronavirus vaccine could be trialed on the continent.
178	2020-05-04	Global virus deaths cross 250000 mark, billions raised for ...	Global virus deaths cross 250,000 mark, billions raised for vaccine push ... Oluwa said, opening his stall in Africa's largest city after a five-week lockdown. ... Trump claimed Sunday that the United States will have a coronavirus vaccine readyÂ ...
179	2020-04-14	Bill Gates's efforts to fight coronavirus, explained	The foundation funds vaccinations through programs like GAVI, which Gates set up ... treatments, and vaccine research, as well as funding for Africa and SouthÂ ...
180	2020-05-07	Access to lifesaving medical resources for African countries ...	Coronavirus disease 2019 (COVID-19) has revealed how strikingly unprepared theÂ ...
181	2020-03-05	Scientists were close to a coronavirus vaccine years ago ...	Scientists were close to a coronavirus vaccine years ago. ... Some progress was made in the wake of the West Africa Ebola outbreak that ended in 2016.
182	2020-04-21	Madagascar president with herbal remedy for COVID-19 ...	But then, at a time when the world is in search of a remedy and vaccine for the novel virus, many studies and claims are being evaluated. And from Antannanarivo,Â ...
183	2020-05-05	African mistrust of Western vaccines threatens coronavirus fight	Rumours that coronavirus vaccines could be tested in Africa have sparked panic and triggered memories of mass sterilisation conspiracies, fake HIV cures andÂ ...
184	2020-05-06	First COVID-19 vaccine test on animals successful	A coronavirus vaccine developed in China has been proven effective in monkeys. PiCoVacc, a vaccine made by Beijing-based Sinovac Biotech, used a veryÂ ...
185	2020-05-03	Global summit hopes to raise $8.2bn for coronavirus vaccine	Global summit hopes to raise $8.2bn for coronavirus vaccine ... the health systems that will make them available for all, with a particular attention to Africa.â€Â ...
186	2020-04-25	Jack Ma: The billionaire trying to stop coronavirus (and fix ...	Ma has also donated millions to coronavirus vaccine research and a ... "It's fair to say that Ma's donation was universally celebrated across Africa," says EricÂ ...
187	2020-05-03	Akron entrepreneur's African company hopes to help with ...	Akron entrepreneur Victoria Tifft hopes one of her companies can help with the COVID-19 crisis by conducting clinical vaccine trials in Africa. Tifft, a partner inÂ ...
188	2020-04-23	Coronavirus Africa news summary: cases and deaths - 24 April	China's inactivated Covid-19 vaccine entered the second phase of clinical trial on Friday, Xinhua reports. An inactivated vaccine, sometimes called a killedÂ ...
189	2020-05-07	Regulators would consider releasing an unapproved ...	Regulators would consider releasing an unapproved coronavirus vaccine ... as Ebola killed thousands of people across West Africa, an experimental vaccineÂ ...
190	2020-05-07	Regulators would consider releasing an unapproved ...	Regulators would consider releasing an unapproved coronavirus vaccine ... as Ebola killed thousands of people across West Africa, an experimental vaccineÂ ...
191	2020-05-06	Pittsburgh sports leaders donate to coronavirus vaccine ...	Pittsburgh college and professional sports teams have donated $800,000 to the University of Pittsburgh's nationally renowned Center for Vaccine Research,Â ...
192	2020-04-15	Coronavirus: WHO lists at least 70 vaccines in development ...	Since South Africa's current state of lockdown was extended by a further two weeks, as announced on Thursday, 9 April 2020, people have been wondering howÂ ...
193	2020-05-05	Coronavirus: New Zealand fails to join global COVID-19 ...	New Zealand has opted not to join a $13 billion global coronavirus vaccine ... United Kingdom, Japan, China, Mexico, Saudi Arabia, Norway, and South Africa.
194	2020-04-04	DR Congo 'prepared' to take part in vaccine testing: official	â€œThe vaccine will be produced in the United States, or in Canada, or in China. ... on a television programme the idea of testing a vaccine for coronavirus in Africa.
195	2020-05-03	Where are we with a coronavirus vaccine? | Start Here	Vaccine hesitancy is not a 'Muslim problem'. More. Racism row as French doctors suggest virus vaccine test in Africa Â· Could coronavirus tracking apps risk ourÂ ...
196	2020-05-06	WHO: Africa needs more kits, surveillance and case ...	As the coronavirus disease (COVID-19) continues to spread across Africa, ... and sharing of information around the development of a [coronavirus] vaccine.
197	2020-03-25	Top SA Institutions Have Started Work On A Coronavirus ...	In the research sector, the Council for Scientific and Industrial Research, the Biological and Vaccines Institute of Southern Africa, and the University of CapeÂ ...
198	2020-04-20	Does BCG vaccine really protect SA from Covid-19? Here's ...	South Africans are hoping the BCG vaccine, given to newborns at birth, provides a degree of protection against Covid-19. Recent studies, which looked at aÂ ...
199	2020-04-15	The case of ID2020	... Bill Gates supports mandatory vaccination and the implantation of microchips ... digital certificates could be used to prove future COVID-19 vaccination status.
200	2020-05-04	US national security officials and global health experts are ...	The race for a coronavirus vaccine is moving at unprecedented speed across the ... administration's response to the Ebola outbreak in West Africa as the directorÂ ...
201	2020-03-11	Researchers identify potential coronavirus vaccine target	Your latest coronavirus news: A plane to collect South Africans who are being repatriated from Wuhan is in the air; the UK health minister has confirmed she hasÂ ...
202	2020-04-29	Coronavirus Africa news summary: cases and deaths - 29 April	Africa Covid-19 update: 19:30 WAT Wednesday 29 April (20:30 CEST) ... up to 60 million doses of a potential vaccine that is under clinical trial in Britain.
203	2020-04-24	Coronavirus morning update: Revised national budget, SA ...	Coronavirus morning update: Revised national budget, SA cases surge past 4 000, ... combined with monetary policy measures from the South African Reserve ... groups or companies currently developing and funding coronavirus vaccines.
204	2020-04-14	China Approves Trials for 2 More Coronavirus Vaccines ...	"It's the world's first novel coronavirus vaccine to initiate Phase II clinical studies." There are currently no approved vaccines or medication for the COVID-19Â ...
205	2020-05-05	Coronavirus vaccines, drugs are just a Band-Aid approach to ...	Coronavirus vaccines, drugs are just a Band-Aid approach to zoonotic viruses ... a third of Africa's western lowland gorilla population in the early 2000s before itÂ ...
206	2020-04-24	US coronavirus death toll exceeds 50000: Live updates	WHO and international partners accelerate work on COVID-19 vaccine as number ... Djibouti has seen a rapid spike in coronavirus cases, with the Horn of AfricaÂ ...
207	2020-05-07	Coronavirus could kill 190000 in Africa, WHO warns: Live ...	Coronavirus could kill 190,000 in Africa, WHO warns: Live updates ... without fans in attendance until there is a vaccine for the novel coronavirus, Health MinisterÂ ...
208	2020-04-16	Coronavirus morning update: New lockdown rules as deaths ...	The second phase of South Africa's national Covid-19 lockdown will be under rules only ... READ MORE | These are the 3 coronavirus vaccines furthest along inÂ ...
209	2020-04-27	Study Finds Coronavirus in Tiny Airborne Droplets in Wuhan	Read the latest developments in the coronavirus pandemic here. ... Japan to hold the Tokyo Olympics next summer without a coronavirus vaccine, the head of aÂ ...
210	2020-04-27	Study Finds Coronavirus in Tiny Airborne Droplets in Wuhan	Read the latest developments in the coronavirus pandemic here. ... Japan to hold the Tokyo Olympics next summer without a coronavirus vaccine, the head of aÂ ...
211	2020-04-29	Coronavirus morning update: U-turn on cigarette sales - and ...	South Africa is due to embark on a phased reopening of the economy on ... Last week Health24 reported on the latest coronavirus vaccine development inÂ ...
212	2020-05-05	Experts predict chaos and crime during coronavirus vaccine ...	Progress on a coronavirus vaccine is moving at record speed, with some ... Though several vaccines were in development when West Africa was hit with anÂ ...
213	2020-04-23	Trump disagrees with Georgia governor's aggressive plan to ...	... which was involved in work on a coronavirus vaccine and treatments, said he was removed from his post for resisting efforts to promote hydroxychloroquine asÂ ...
214	2020-05-06	Plants as vaccine biofactories	A lesser-known approach to produce antigens and vaccines on a large scale is the ... with patients in outbreaks of Ebola from 2014-2015 and 2018-2019 in Africa. ... Within the COVID-19 vaccine race, the strategy of plant cultivation â€” alsoÂ ...
215	2020-05-07	GMO tomato as edible COVID vaccine? Mexican scientists ...	So far, more than 100 vaccines are being investigated for COVID-19 by ... used with patients in outbreaks of Ebola from 2014-2015 and 2018-2019 in Africa.
216	2020-05-07	Coronavirus Vaccine Market 2020 | Latest Global Industry ...	The Coronavirus Vaccine market report provides a detailed analysis of global market ... 9 Middle East and Africa Revenue Coronavirus Vaccine by Countries.
217	2020-04-20	COVID was created as a biological weapon	But anti-vaxxers don't believe vaccines work. Instead some have spread the myth that Gates wants to use a vaccination program to implant digital microchips thatÂ ...
218	2020-05-07	Pace of US job cuts eases, Moderna gets go-ahead for ...	Pace of US job cuts eases, Moderna gets go-ahead for coronavirus vaccine trial ... Nations in Africa face a surge in cases of the disease with less than oneÂ ...
219	2020-05-07	Interview: How Covid-19 could undo years of progress in the ...	There has been quite an active debate about whether in sub-Saharan Africa, ... In terms of an overall global strategy on Covid vaccines, the critical theme is thatÂ ...
220	2020-04-20	COVID was created as a biological weapon	But anti-vaxxers don't believe vaccines work. Instead some have spread the myth that Gates wants to use a vaccination program to implant digital microchips thatÂ ...
221	2020-05-07	Pace of US job cuts eases, Moderna gets go-ahead for ...	Pace of US job cuts eases, Moderna gets go-ahead for coronavirus vaccine trial ... Nations in Africa face a surge in cases of the disease with less than oneÂ ...
222	2020-05-07	Interview: How Covid-19 could undo years of progress in the ...	There has been quite an active debate about whether in sub-Saharan Africa, ... In terms of an overall global strategy on Covid vaccines, the critical theme is thatÂ ...
223	2020-03-19	UK covid-19 death toll passes 30000, the second highest in ...	The UK now has the highest death toll from coronavirus in Europe and the second ... by the Africa Centres for Disease Control and Prevention has revealed. ... a global coronavirus research fund focused on developing a vaccine and plans toÂ ...
224	2020-05-07	Coronavirus pandemic could contribute to surge of other ...	Washington (CNN) Cases of malaria, HIV/AIDS and other diseases could surge worldwide in coming months as global health systems rally to battle theÂ ...
225	2020-05-07	When we have Coronavirus Vaccine? Worldwide Significant ...	Global Coronavirus Vaccine Market research report shows the latest market ... America, Europe, Asia Pacific, Oceania, South America, Middle East & Africa
226	2020-05-07	Live updates: 'Those jobs will all be back,' Trump vows after ...	Democrats seize on jobs report to push another round of coronavirus relief ... Artemisia is known in Africa for having medicinal uses, including as part of a cocktail ... if a safe and effective vaccine is developed to counter the novel coronavirus,Â ...
227	2020-05-07	Melinda Gates gives Trump administration 'D-minus' for ...	Melinda Gates gives Trump administration 'D-minus' for coronavirus response ... for testing and vaccine development in the United States and across the world. ... in its responseâ€ on the international stage, and said that in Africa, for example,Â ...
228	2020-05-05	Coronavirus: NY Fed economists find hardest-hit states ...	The US suffered its third-highest daily increase in deaths from coronavirus, taking ... on news of developments for a potential coronavirus vaccine and a potentialÂ ...
229	2020-05-07	Models Differ on Impact of Loosening COVID Restrictions ...	Print this page. COVID-19 Pandemic. Models Differ on Impact of Loosening COVID Restrictions ... Oxford Scientists Take Early Lead in Race to Create Vaccine.
230	2020-05-07	COVID-19 Vaccine Research: World Leaders Minus USA ...	COVID-19 Vaccine Research: World Leaders Minus USA Pledge USD 8 Billion ... Japan, Canada, South Africa, and dozens of other countries were a part of thisÂ ...
231	2020-03-11	Coronavirus LIVE updates: Six-week-old baby becomes UK's ...	Read below for live updates of the coronavirus pandemic in the UK and around the world. ... Boris Johnson invited Russia to take part in a global vaccine summit next ... South Africa, beset by high crime rates and violence against women andÂ ...

## Sheet: COVID19
S/No	Date	Title	Description
0	2020-03-18	Covid-19: The urgent, but long race for a vaccine	Professor Willem Hanekom, Director of the African Health Research Institute (AHRI) in KwaZulu-Natal (KZN) said traditional vaccines have taken a long time to beÂ ...
1	2020-04-25	African scientists must make sure they are part of the search ...	The doctors later apologized for suggesting that Covid-19 vaccine trials should be ... The reasoning was that â€œAfrica and developing countries have been testingÂ ...
2	2020-03-25	COVID-19: Cases in South Africa top 700 ahead of curfew	Vaccine trial. The health minister also revealed that South Africa will participate in a World Health Organization (WHO) vaccine trial for COVID-19 in June.
3	2020-04-01	Johnson & Johnson announces COVID-19 lead vaccine ...	... the selection of a lead COVID-19 vaccine candidate from constructs it has been working on since January 2020, CNBC Africa spoke to the Managing Director,Â ...
4	2020-04-07	COVID-19 Vaccine Backed by Bill and Melinda Gates Enters ...	Now, a new COVID-19 vaccine candidate has entered phase 1 clinical human trials, after the FDA (the US' Food and Drug ... Follow IT News Africa on Twitter.
5	2020-04-04	French doctor apologises for suggesting Covid-19 vaccine be ...	French doctor apologises for suggesting Covid-19 vaccine be tested in Africa. By Thomson Reuters Time of article published Apr 4, 2020.
6	2020-04-30	Understanding SA's role in the race to find COVID-19 vaccine	But the rest of the world is not far behind in vaccine research either as earlier this week South Africa's health minister Zweli Mkhize pronounced that the country'sÂ ...
7	2020-03-17	First human trial of COVID-19 vaccine gets under way in the US	The president declared a state of disaster on Sunday night announcing travel restrictions, school closures and cancelling mass events. WATCH: South Africa'sÂ ...
8	2020-03-17	SAP co-founder holding aces in COVID-19 vaccination	SAP co-founder holding aces in COVID-19 vaccination ... According to Alicia Tillman, global chief marketing officer at SAP Africa, all businesses are facingÂ ...
9	2020-04-05	Apology to the Bill and Melinda Gates Foundation for 'Africa ...	On Saturday, 4 April, News24 published a story under the headline "Bill Gates confident a potential coronavirus vaccine will work in Africa, but Twitter does notÂ ...
10	2020-03-18	Covid-19: The urgent, but long race for a vaccine	Professor Willem Hanekom, Director of the African Health Research Institute (AHRI) in KwaZulu-Natal (KZN) said traditional vaccines have taken a long time to beÂ ...
11	2020-04-25	African scientists must make sure they are part of the search ...	The doctors later apologized for suggesting that Covid-19 vaccine trials should be ... The reasoning was that â€œAfrica and developing countries have been testingÂ ...
12	2020-03-25	COVID-19: Cases in South Africa top 700 ahead of curfew	Vaccine trial. The health minister also revealed that South Africa will participate in a World Health Organization (WHO) vaccine trial for COVID-19 in June.
13	2020-04-01	Johnson & Johnson announces COVID-19 lead vaccine ...	... the selection of a lead COVID-19 vaccine candidate from constructs it has been working on since January 2020, CNBC Africa spoke to the Managing Director,Â ...
14	2020-04-07	COVID-19 Vaccine Backed by Bill and Melinda Gates Enters ...	Now, a new COVID-19 vaccine candidate has entered phase 1 clinical human trials, after the FDA (the US' Food and Drug ... Follow IT News Africa on Twitter.
15	2020-04-04	French doctor apologises for suggesting Covid-19 vaccine be ...	French doctor apologises for suggesting Covid-19 vaccine be tested in Africa. By Thomson Reuters Time of article published Apr 4, 2020.
16	2020-04-30	Understanding SA's role in the race to find COVID-19 vaccine	But the rest of the world is not far behind in vaccine research either as earlier this week South Africa's health minister Zweli Mkhize pronounced that the country'sÂ ...
17	2020-03-17	First human trial of COVID-19 vaccine gets under way in the US	The president declared a state of disaster on Sunday night announcing travel restrictions, school closures and cancelling mass events. WATCH: South Africa'sÂ ...
18	2020-03-17	SAP co-founder holding aces in COVID-19 vaccination	SAP co-founder holding aces in COVID-19 vaccination ... According to Alicia Tillman, global chief marketing officer at SAP Africa, all businesses are facingÂ ...
19	2020-04-05	Apology to the Bill and Melinda Gates Foundation for 'Africa ...	On Saturday, 4 April, News24 published a story under the headline "Bill Gates confident a potential coronavirus vaccine will work in Africa, but Twitter does notÂ ...
20	2020-04-18	Don't bet on vaccine to protect us from Covid-19, says world ...	Don't bet on vaccine to protect us from Covid-19, says world health expert ... stages the situation would have been whole lot worse if this had started in Africa.
21	2020-05-07	Watch: An exclusive look at South Africa's COVID-19 BCG ...	Watch: An exclusive look at South Africa's COVID-19 BCG vaccine trial. The aim of the study is to determine if the BCG vaccine will reduce the probability of theÂ ...
22	2020-02-14	COVID-19 coronavirus spreads to Africa as Egypt confirms first ...	The costly search for COVID-19 vaccines. The WHO has said governments and pharmaceutical giants must urgently begin expensive and risky work developingÂ ...
23	2020-04-29	Coronavirus could lead to DOUBLE normal malaria deaths as ...	... as crisis disrupts vaccination efforts for other diseases in Africa, WHO warns ... Africa could see disruption to their malaria services as a result of Covid-19.
24	2020-04-22	Race for virus vaccine picks up as Germany, UK start trials	The race to develop an effective vaccine against the novel coronavirus gathered ... The PEI meanwhile claimed that â€œfurther clinical trials of COVID-19 vaccineÂ ...
25	2020-03-31	FACT CHECK: Mzwandile Masina incorrect about COVID-19 ...	Masina did not respond to our numerous requests for evidence of a â€œvaccineâ€. So Africa Check went looking. Currently no vaccine for COVID-19. Vaccines are aÂ ...
26	2020-04-14	COVID-19 vaccine could take a while: public health expert	Help protect your loved ones by sharing this official South African government COVID-19 service with your family, friends and community. Send HI to 0600 123Â ...
27	2020-03-24	Why South Africans should get the flu vaccine now to help the ...	All South Africans should get this year's regular seasonal flu vaccine, especially in light of the coronavirus epidemic, even though it will not stop Covid-19, localÂ ...
28	2020-02-28	Bill Gates says Covid-19 is a 'once-in-a-century pathogen ...	Wealthy countries should supply low- and middle-income countries in Africa and ... Gates predicted that large-scale trials for a coronavirus vaccine could happenÂ ...
29	2020-05-05	South Africans may own a big stake in Oxford's promising ...	Oxford university is working on a promising vaccine against SARS-CoV-2, as the world scrambles to get ahead of Covid-19. The university has a specialÂ ...
30	2020-03-29	These scientists are hunting for the coronavirus vaccine as the ...	rom Asia to Europe, North America, and Africa, infectious disease experts are trialing vaccines, developing new tests for the virus or devising innovative publicÂ ...
31	2020-03-20	Myths surrounding the spread of coronavirus	Panic spread through the whole of South Africa following a speech by President Cyril Ramaphosa on ... The flu vaccination will protect me against Covid-19. No.
32	2020-03-26	WHO working to limit spread of coronavirus in Africa	The coronavirus situation is evolving very quickly in Africa in terms of ... envoy on Covid-19 and director of the Centre for Vaccine Development in Mali, said thatÂ ...
33	2020-04-10	Senegalese children did not die from a coronavirus vaccine ...	This is false; scientists are still working to find a vaccine and Senegal's health ... for discussing the idea of testing a vaccine for coronavirus in Africa on television.
34	2020-04-18	Africans facing coronavirus must not suffer the injustices they ...	And yet â€“ as happened with the Aids pandemic â€“ Africa will certainly be a testbed for some coronavirus therapies, vaccines or contagion controls. It already is. TheÂ ...
35	2020-03-09	Scientists will pay you to get infected with the coronavirus	Scientists are prepared to pay 24 volunteers Â£3,500 (R73 400) to be willingly infected by the coronavirus. The bizarre experiment is to find a vaccine for theÂ ...
36	2020-04-15	WHO: 3 COVID-19 vaccines in clinical trial phase	CAPE TOWN - The World Health Organisation (WHO) said that three COVID-19 vaccines were currently in clinical trial phase. The coronavirus has claimed theÂ ...
37	2020-03-18	Covid-19: Health authorities warn about spreading ...	... a statement from the National Education, Health and Allied Workers' Union (Nehawu), which called for the South African government to procure a vaccine fromÂ ...
38	2020-05-03	Millions of minors in Middle East, N Africa risk missing vaccines	The coronavirus pandemic could jeopardise vaccination campaigns across the Middle East and North Africa, the United Nations children's agency (UNICEF) hasÂ ...
39	2020-04-06	COVID-19: Cure likely to be found before a vaccine - expert	South Africa is among countries participating in a World Health Organisation trial, to find a treatment for Covid-19. JOHANNESBURG - Professor Jeremy Nel saysÂ ...
40	2020-04-23	3953 confirmed coronavirus cases in South Africa â€“ as deaths ...	The World Health Organisation said 83 coronavirus vaccines are in development globally, with six of them in human trials stage, Bloomberg said. SA coronavirusÂ ...
41	2020-04-21	Covid-19: All you need to know about the flu	While South Africa's battle against Covid-19 intensifies, another invisible ... on Covid-19, Salim Abdool Karim, encouraged people to get a flu vaccine as a way toÂ ...
42	2020-04-17	Rand slips, stocks higher on coronavirus vaccine hopes	South Africa's rand ended the week softer on Friday, backtracking despite glimmers of risk appetite returning to global markets. At 1500 GMT the rand wasÂ ...
43	2020-04-08	First case of coronavirus in the Comoros - President confirms	South Africa's coronavirus statistics as at April 24 at 7:00 GMT were as follows: ... her were close to a COVID-19 vaccine in collaboration with some Ugandans.
44	2020-02-14	Four countries in the African region license vaccine in ...	The licensing of the vaccine means that the manufacturer can stockpile and widely distribute this vaccine to African countries at risk of Ebola virus diseaseÂ ...
45	2020-04-06	Coronavirus: South African bride and groom arrested over ...	A SIMPLE GUIDE: What are the symptoms? WATCH: Debunking fake coronavirus news and myths in Africa; VACCINE: Are we getting closer to a coronavirusÂ ...
46	2020-03-23	Covid-19: Canadian biotech company announces progress in ...	According to the company, the production of the VLP is the first step in developing a vaccine for Covid-19, which will undergo preclinical testing for safety andÂ ...
47	2020-05-06	Africa: COVID-19 - World Leaders Pledge for Common Vaccine	World leaders have pledged support for a plan to raise $8.3bn to find a coronavirus vaccine in a jointly signed open letter. The aim is to speed development ofÂ ...
48	2020-03-30	Msimanga accuses Masina of misleading Ekurhuleni about ...	... emergency funding to procure the vaccine 'Inferon B' from Cuba to help fight the coronavirus outbreak, said Msimanga. According to Africa Check, Masina wasÂ ...
49	2020-04-13	Public statement for collaboration on COVID-19 vaccine ...	Public statement for collaboration on COVID-19 vaccine development. 13 April ... Shabir Madhi, University of the Witwatersrand, Johannesburg, South Africa.
50	2020-04-06	France and SA working on plan to help Africa deal with ...	The coronavirus pandemic arrived in Africa later than in other regions but is gaining ... and the Gavi global vaccine alliance towards fighting the coronavirus.
51	2020-04-11	Congo Was Close to Defeating Ebola. Then One More Case ...	Although it is less contagious than the coronavirus, Ebola kills about half of those it ... and was the worst Ebola epidemic since the one that began in West Africa in ... Nearly 300,000 doses of the vaccine have been administered in Congo, saidÂ ...
52	2020-03-17	Russia to test coronavirus vaccine prototype on animals	Moscow â€” Russian scientists have begun to test vaccine prototypes for the new coronavirus, and plan to present the most effective one by June, a laboratoryÂ ...
53	2020-03-12	Whither Covid-19? An interview with SA's chief virus hunter	Faced with the possible arrival of Covid-19 in South Africa, Minister of Health Dr Zweli ... Believe it or not â€“ until we have a vaccine or treatment â€“ these simpleÂ ...
54	2020-04-29	Gates Foundation, TikTok pledge $20 million to help Africa ...	The response to the COVID-19 pandemic in lower-income countries in Africa received a boost after Gavi, the vaccine alliance, received pledges of $10 millionÂ ...
55	2020-02-27	A fair budget for the average South African	Basani Maluleke, Chief Executive of African Bank, said, "We are cognisant of the pressure that South Africans and our customers are under and we thereforeÂ ...
56	2020-04-12	African nationals 'mistreated, evicted' in China over coronavirus	More: Tracking Africa's coronavirus cases Â· Racism row as French doctors suggest virus vaccine test in Africa Â· AntiÂ ...
57	2020-04-30	Global solidarity collapses over access to coronavirus testing ...	Numerous companies are working on vaccines around the world; none of them are in Africa. Africa's unequal access to testing kits may serve as a grim warning forÂ ...
58	2020-04-06	Covid-19: Flu vaccinations offered to alleviate pressure on ...	â€œThe vaccine has no known efficacy against Covid-19. However, circulation of flu viruses will increase pressure on the health-care system.â€ The vaccinations areÂ ...
59	2020-04-11	Flu symptoms may overlap with covid-19 symptoms. Get your ...	Flu kills between 6 000 to 11 000 South Africans every year, according to the National ... symptoms and signs of the flu may be similar and overlap with Covid-19 and make it ... The vaccine can prevent or mitigate the severity of the flu, but moreÂ ...
60	2020-03-26	Life-saving vaccinations must not 'fall victim' to COVID-19 ...	â€œAs the pandemic progresses, critical life-saving services, including immunization, will likely be disrupted, especially in Africa, Asia and the Middle East, whereÂ ...
61	2020-03-26	G20 nations back Ramaphosa's appeal to give Africa ...	... back Ramaphosa's appeal to give Africa economic aid to fight Covid-19 ... the pandemic, including sharing research in seeking a vaccination for the virus.
62	2020-04-14	Wits scientist part of global team looking for a COVID-19 vaccine	South Africa's scientist, Shabir Madhi, has been named as part of a global team of experts on the hunt for a vaccine for the deadly COVID-19 disease. Madhi is aÂ ...
63	2020-03-26	'It's a razor's edge we're walking': inside the race to develop a ...	Coronavirus: the week explained - sign up for our email newsletter. Read more. Defeating Covid-19 will call for more than vaccinesÂ ...
64	2020-04-28	Clinical trial in CT to test whether BCG vaccine protects ...	South Africa has used the BCG drug for many years, as a part of its extensive ... If the vaccine is proven to protect against Covid-19, the study will recommendÂ ...
65	2020-03-23	The US is fast-tracking a coronavirus vaccine, but bypassing ...	The US is fast-tracking a coronavirus vaccine, but bypassing safety standards may not be worth the cost. March 23, 2020 11.00pm EDT. Paul Komesaroff, MonashÂ ...
66	2020-05-04	Virus deaths top 250000 as billions raised for vaccine push	Virus deaths top 250,000 as billions raised for vaccine push ... Adewale Oluwa said, opening his stall in Africa's largest city after a five-week lockdown. ... Trump claimed Sunday that the United States will have a coronavirus vaccine ready byÂ ...
67	2020-04-01	Measles threat grows amid COVID-19 crisis: vaccine group	Measles threat grows amid COVID-19 crisis: vaccine group ... measles deaths recorded by the World Health Organization in 2018 were in sub-Saharan Africa.
68	2020-05-01	Patent rights for vaccines and research against COVID-19	In South Africa, the Patents Act does not define an invention but rather lists a number of exclusions as to what could constitute a patentable invention. In particular,Â ...
69	2020-04-07	From unsafe swabs to Gaddafi and Obama, beware these fake ...	Many untested and false claims are being made about Covid-19 and spread on social media. ... Testing swabs used in South Africa are sterile and are not contaminated. ... False: Barack Obama has recommended against using vaccines
70	2020-04-07	From unsafe swabs to Gaddafi and Obama, beware these fake ...	Many untested and false claims are being made about Covid-19 and spread on social media. ... Testing swabs used in South Africa are sterile and are not contaminated. ... False: Barack Obama has recommended against using vaccines
71	2020-04-28	Don't take BCG vaccine away from kids who need it for TB, say ...	While this is â€œunderstandable given the fear of Covid-19â€, the use of â€œBCG for an unproven ... South Africa is one country that routinely administers BCG at birth.
72	2020-04-06	COVID-19: What to know about the coronavirus pandemic on ...	Today's big stories include: an update on how coronavirus continues to spread, the week ahead in the US, the challenges facing African healthcare systems,Â ...
73	2020-03-11	No, novel coronavirus is not the same as seasonal flu	â€œThis new virus resembles the flu in terms of physical symptoms but there are huge differences.â€ Number one is the lack of a vaccine against COVID-19, or evenÂ ...
74	2020-04-03	Alarm as coronavirus curbs disrupt East Africa fight on locusts	The UN children's agency earlier noted "major disruptions" of vaccine shipments by air, notably to West Africa, as many originate in Europe, and some countriesÂ ...
75	2020-02-20	Coronavirus: Don't panic â€“ but South Africa needs to be ...	There have been no confirmed cases of Covid-19 infection in South Africa. ... resulting in 11,000 deaths in 2019, despite an influenza vaccine being available.
76	2020-05-03	Covid-19 exit strategy depends on getting vaccine to whole ...	Coming up with a vaccine to halt Covid-19 in a matter of months isn't the only ... an outcry as millions in Africa and other regions who couldn't afford them died,Â ...
77	2020-03-31	Viral outbreak: Fake news spreads in SA in tandem with Covid ...	In South Africa, smartphones are abuzz with WhatsApp-ed claims about the ... â€œScientists in Israel likely to announce the development of a coronavirus vaccine.â€.
78	2020-05-04	Johnson & Johnson looks to start human trials of COVID-19 ...	Johnson & Johnson looks to start human trials of COVID-19 vaccine in September. By CNBC Africa. May 4,Â ...
79	2020-05-06	What should South Africa's coronavirus endgame look like ...	Given the substantial uncertainties of disease elimination, South Africa should adopt at least a multi-year strategic perspective â€“ that is the time until a vaccine orÂ ...
80	2020-05-04	Johnson & Johnson looks to start human trials of COVID-19 ...	Johnson & Johnson looks to start human trials of COVID-19 vaccine in September. By CNBC Africa. May 4,Â ...
81	2020-05-06	What should South Africa's coronavirus endgame look like ...	Given the substantial uncertainties of disease elimination, South Africa should adopt at least a multi-year strategic perspective â€“ that is the time until a vaccine orÂ ...
82	2020-05-06	Will challenge trials give us a safe coronavirus vaccine faster?	Tanzania's president is blaming the sharp rise of coronavirus cases on faulty testing kits. May 4, 2020Quartz Africa. Recommended stories.
83	2020-05-05	What you should know about the flu vaccine during Covid-19 ...	... of our health and wellness, especially as South Africans head into winter. ... While the flu vaccine is not active against the Covid-19 and will not protect youÂ ...
84	2020-03-31	Coronavirus in Africa Tracker: How many covid-19 cases ...	Confirmed coronavirus cases in Africa: 53,589. Recovered: 18,316; Confirmed coronavirus deaths: 2,074. Last updated: 7 May 21:15 GMT. Source: Africa CDC;Â ...
85	2020-05-06	Unproven herbal remedy against COVID-19 could fuel drug ...	... a cure for COVID-19 could fuel drug-resistant malaria in Africa, scientists warn. ... scientists suggested a coronavirus vaccine could be trialed on the continent.
86	2020-05-05	African mistrust of Western vaccines threatens coronavirus fight	The race to find a vaccine for the novel coronavirus faces an uphill struggle in Africa, where a flood of online misinformation is feeding on historical mistrust ofÂ ...
87	2020-05-07	South Africa's 24 hour trend report â€“ 6 May 2020	Posts about plasma therapy and the TB vaccine trial were second and third by impact. People are searching for a cure for Covid-19, and medical experts areÂ ...
88	2020-05-06	Polio, Measles Outbreaks 'Inevitable', Say Vaccine Experts	Coinciding with the COVID-19 pandemic, â€œsuch outbreaks will not receive the ... â€œWe saw this during the [2013-2016] Ebola outbreak in West Africa, where weÂ ...
89	2020-05-03	Global summit hopes to raise $8.2bn for coronavirus vaccine	Global summit hopes to raise $8.2bn for coronavirus vaccine ... the health systems that will make them available for all, with a particular attention to Africa.â€Â ...
90	2020-05-07	South Africa's 24 hour trend report â€“ 6 May 2020	Posts about plasma therapy and the TB vaccine trial were second and third by impact. People are searching for a cure for Covid-19, and medical experts areÂ ...
91	2020-05-06	Polio, Measles Outbreaks 'Inevitable', Say Vaccine Experts	Coinciding with the COVID-19 pandemic, â€œsuch outbreaks will not receive the ... â€œWe saw this during the [2013-2016] Ebola outbreak in West Africa, where weÂ ...
92	2020-05-03	Global summit hopes to raise $8.2bn for coronavirus vaccine	Global summit hopes to raise $8.2bn for coronavirus vaccine ... the health systems that will make them available for all, with a particular attention to Africa.â€Â ...
93	2020-03-21	Coronavirus and aid: What we're watching, 30 April - 6 May	UPDATED: More than 117 million children will miss out on measles vaccinations in the coming weeks as the coronavirus forces dozens of countries to cancelÂ ...
94	2020-05-04	WATCH | Hunt for Covid-19 vaccine heats up globally	WATCH | Hunt for Covid-19 vaccine heats up globally. About 100 research ... in a real world setting. READ | South Africa starts coronavirus trial of TB vaccine.
95	2020-05-06	Pittsburgh sports leaders donate to coronavirus vaccine ...	Pittsburgh college and professional sports teams have donated $800,000 to the University of Pittsburgh's nationally renowned Center for Vaccine Research,Â ...
96	2020-04-04	DR Congo 'prepared' to take part in vaccine testing: official	â€œAt some point, Covid-19 will be uncontrollable,â€ the virologist said. â€œThe only ... on a television programme the idea of testing a vaccine for coronavirus in Africa.
97	2020-05-05	Experimental Coronavirus Vaccine Ready for Human Trials in ...	The U.S. leads the world in infections and fatalities. How a Vaccine Gets Made. Here Are the Coronavirus Vaccines Undergoing Trials.
98	2020-05-06	WHO: Africa needs more kits, surveillance and case ...	How close are we to a COVID-19 vaccine and what can be done to ensure that it is accessible to all? A great deal of work is going on to identify a candidateÂ ...
99	2020-04-04	Kenya coronavirus: 582 cases, lockdown in Eastleigh ...	Kenyans are incensed by COVID-19 vaccine trial comments on the BBC suggesting ... The French medics just mentioned Africa as a potential testing ground.
100	2020-05-04	US national security officials and global health experts are ...	China is making "rapid progress" in developing a COVID-19 vaccine, Dr. Scott ... administration's response to the Ebola outbreak in West Africa as the director forÂ ...
101	2020-03-03	Coronavirus enigma: Experts ask why Africa seems to have ...	Coronavirus enigma: Experts ask why Africa seems to have few cases ... There is currently no vaccine or cure for the novel virus â€“ the response is to contain it byÂ ...
102	2020-05-07	How drones are helping to battle COVID-19 in Africa â€“ and ...	How drones are helping to battle COVID-19 in Africa â€“ and beyond. Workers pack aÂ ...
103	2020-04-28	As Coronavirus Deaths Spike, Brazil's Leader Says, 'So What ...	Read the latest developments in the coronavirus pandemic here. ... Vaccinations for up to 12 million children in Africa to curb the spread of polio have also beenÂ ...
104	2020-05-05	Coronavirus vaccines, drugs are just a Band-Aid approach to ...	Coronavirus vaccines, drugs are just a Band-Aid approach to zoonotic viruses ... a third of Africa's western lowland gorilla population in the early 2000s before itÂ ...
105	2020-04-04	SA's confirmed Covid-19 cases up 80 to 1585, Eastern Cape ...	China hopes to start clinical trials for a coronavirus vaccine in late April. Image: AFP. South Africa's health minister Zwelini Mkhize announcedÂ ...
106	2020-04-24	Coronavirus morning update: Revised national budget, SA ...	Coronavirus morning update: Revised national budget, SA cases surge past 4 000, ... combined with monetary policy measures from the South African Reserve ... groups or companies currently developing and funding coronavirus vaccines.
107	2020-05-07	Coronavirus could kill 190000 in Africa, WHO warns: Live ...	Coronavirus could kill 190,000 in Africa, WHO warns: Live updates ... there is a vaccine for the novel coronavirus, Health Minister Hugo de Jonge has said said.
108	2020-05-05	Hard Numbers: Locusts swarm again, Americans refute death ...	4: As the global competition to develop a vaccine for COVID-19 intensifies, four ... still mined and sold for millions in West Africa before being traded for weapons.
109	2020-03-19	Black people in England and Wales twice as likely to die with ...	The latest coronavirus news updated every day including coronavirus cases, the ... More than two-thirds of people surveyed across 20 countries in Africa, ... a global coronavirus research fund focused on developing a vaccine and plans to hostÂ ...
110	2020-05-06	Plants as vaccine biofactories	A lesser-known approach to produce antigens and vaccines on a large scale is the ... with patients in outbreaks of Ebola from 2014-2015 and 2018-2019 in Africa. ... Within the COVID-19 vaccine race, the strategy of plant cultivation â€” alsoÂ ...
111	2020-05-07	Interview: How Covid-19 could undo years of progress in the ...	Covid-19 is spreading across the globe â€“ what are your greatest fears in ... now about the likely wave that's going to spread across sub-Saharan Africa, and we're ... a vaccine for Covid-19 or should we be better managing public expectations?
112	2020-05-07	Pace of US job cuts eases, Moderna gets go-ahead for ...	Pace of US job cuts eases, Moderna gets go-ahead for coronavirus vaccine trial ... Nations in Africa face a surge in cases of the disease with less than oneÂ ...
113	2020-04-20	COVID was created as a biological weapon	If any of the ongoing 70 vaccine projects work (which is a big if), that would be ... theorists like David Icke and InfoWars' Alex Jones, COVID-19 doesn't actuallyÂ ...
114	2020-05-05	Experts predict chaos and crime during coronavirus vaccine ...	Progress on a coronavirus vaccine is moving at record speed, with some ... Though several vaccines were in development when West Africa was hit with anÂ ...
115	2020-05-07	COVID-19 Vaccine Research: World Leaders Minus USA ...	COVID-19 Vaccine Research: World Leaders Minus USA Pledge USD 8 Billion ... Japan, Canada, South Africa, and dozens of other countries were a part of thisÂ ...
116	2020-05-07	Spanish News Cases Jump; WHO Studies Animal Origin ...	Almost one million people in Johannesburg, South Africa's commercial hub, are in ... The drugmaker behind one of China's most promising coronavirus vaccineÂ ...
117	2020-05-07	Melinda Gates gives Trump administration 'D-minus' for ...	Melinda Gates gives Trump administration 'D-minus' for coronavirus response ... for testing and vaccine development in the United States and across the world. ... in its responseâ€ on the international stage, and said that in Africa, for example,Â ...
118	2020-05-05	Coronavirus: NY Fed economists find hardest-hit states ...	The US suffered its third-highest daily increase in deaths from coronavirus, taking ... on news of developments for a potential coronavirus vaccine and a potentialÂ ...
119	2020-05-07	Does Inovio Pharmaceuticals Have a Successful Track ...	Given the severity of the COVID-19 pandemic, investors are anxious to buy stocks ... vaccine into clinical trials in preparation for the West Africa Ebola outbreak after ... Inovio believes these results show its COVID-19 vaccine will witness similarÂ ...
