# Supplementary material for: Systematic Delineation of Media Polarity on COVID-19 Vaccines in Africa: Computational Linguistic Modeling Study
Source: JMIR Med Inform. 2021 Mar 16;9(3):e22916. doi: 10.2196/22916 (PMC7968413; doi:10.2196/22916)
Supplement: Multimedia Appendix 2 [file medinform_v9i3e22916_app2.xlsx]

## Sheet: COVID-19
Date	Tweet
2020-05-04	World Health Organisation has refused to acknowledge the covid19 treatment from Madagascar because"a vaccine is very unlikely to come frm Africa", numerous int'l media hav reported
2020-05-03	Bill Gates slip of the tongue. “producing childhood death”. Bill Gates and Melinda Foundation goal is depopulation of Africa through mandatory #COVID__19 vaccines
2020-05-01	Bill Gates is saying two years for a vaccine to be made. While in Madagascar a herbal drink is effective in curing and preventing Covid-19 Madagascar has a recovery rate of 72% No deaths recorded Science 0 Nature 1 Watch how they downplay this discovery from Africa.
2020-05-02	Game-changing malaria vaccine gives hope to millions. Thousands of children across Africa receive the first-ever malaria-vaccine. Known as Mosquirix, it has taken over 30 years to be developed. Possibly more consequential than a Covid-19 vaccine.
2020-05-06	Webinar-COVID 19 Vaccine Trials in Africa: Communication; Public Understanding & Fake News. Thursday, 07 May, 15:00GMT
2020-05-01	Ive heard French doctors wanting to carry out vaccine tests in Africa for Covid 19, AFRICA is not a testing ground and we are not your guinea pigs!! African leaders are duty bound to not let this happen and speak out about such derogatory behaviour. Stay safe everyone
2020-05-06	‘Only God will end COVID-19’ AFRICA Johanne Masowe leader Andby Makururu has said God will guide scientists and health personal across the globe in their quest to find a vaccine for COVID-19
2020-05-01	Why isn't #WHO Recognizing #Madagascar vaccine for CoVid-19 Let's circulate this...we are Africa We are blessed let's tweet #madagascarcure so it can get to everywhere
2020-05-03	“If Bill Gates wants to depopulate Africa, all he has to do is withdraw funding from vaccines for under 1 year old babies and drugs for HIV+ people. Millions will die in 6months. He doesn't need a COVID 19 vaccine to do it. If people knew how much he spends on healthcare for”...
2020-04-30	COVID-19 trials at risk after Africa ‘racism’ backlash African communities in France are warning relatives in Africa to refuse to take part in trials for COVID-19 treatments or vaccines, prompting fears for the success of clinical research.
2020-05-05	So World Health Organization (WHO) is just going to ignore the Vaccine in Madagascar?
2020-05-05	South Africa begins Covid-19 BCG vaccine trial
2020-05-04	Beloved Africans let's stop being missled
2020-05-02	USA, Italy, Germany etc, who's lost more people to COVID-19 will take the vaccine first and Africa should be two years after. What they are trying to do is to test it in Africans first, and watch reactions to know whether it will be good on them or not.
2020-05-02	African leaders should rally round Madagascar to fight against Covid-19. WHO rejected the Covid Organics(CVO)Remedy not because of its effectiveness against. by our African presidents to accepts dumping of poisonous vaccines or test kits for COVID-19 in Africa why CHINA/US/Germany are obsessed to donate to Africa whilst their countries are currently hard hit by COVID-19 infections & deaths Covid-…
2020-05-02	The nerve of these White People! They want to test their vaccine in Africa the Continent with the lowest number of COVID-19.
2020-05-05	South Africa starts trial using TB vaccine against COVID-19
2020-05-06	What stops the Nigeria government from ordering COVID 19 vaccines from Madagascar?.. Let's act as the giant of Africa as we are called!!!
2020-05-06	Almost everybody alive in South Africa today got this TB vaccine.
2020-05-06	South Africa is now touting BCG as a vaccine for Covid 19. TB - Mycobacterium. Covid 19 is a retrovirus and TB is a bacterium called Mycobacterium tuberculosi. ( Like Malaria is a plasmodium and them touting Chloroquine. Idiots!)
2020-05-06	If BCG can prevent death, then the trial should be done where there are more deaths for a better result like in #UK or #USA BusinessTech: South Africa begins Covid-19 BCG vaccine trial.
2020-05-05	This covid-19 of a thing,it's sucks I swear could you bliv it's bcos Africa got d remedy first so d whites refused to buy from us untill dey discovered d vaccines & sell to us
2020-05-05	Dr Suchard is the head of the Centre for Vaccines and Immunology at the NICDSyringe. She says the #COVID19SA numbers will rise as the country gradually eases the lockdown, with new transmission patterns expected to emerge Face with medical mask
2020-05-05	Maybe it’s coz he’s a known supporter of Eugenics and population control? Maybe it’s coz he’s talked about Africa’s population a lot of times and is currently developing a vaccine? Or it could be coz he accurately predicted COVID-19.
2020-05-05	South Africa Begins COVID-19 Trial Of TB Vaccine
2020-05-05	Don't Bill Gates Country of origin need the vaccine more than anyone else? How many covid-19 cases does USA have? Why isn't he pushing his vaccine in USA? I'll answer you; because they know the truth about the vaccine. Africa be wise, stop being a dumping ground. #stopBillGatesva
2020-05-05	Africa best . The cure and vaccine for Covid 19 . Made in Africa
2020-05-04	Why isn't the media talking about this? Is it because the western world is losing??
2020-05-04	Stay Free - covid-19 (Is Africa a "Testing Grand"?) Why do Medical Researchers like to test their vaccines in Africa?
2020-05-04	Bill Gates slip of the tongue. “producing childhood death” Bill Gates and Melinda Foundation goal is depopulation of Africa through mandatory #COVID__19 vaccines.
2020-05-04	Meanwhile, in Africa, people have spread fear, claiming the vaccine exists, it has an anti Christ microchip, and it will be forced on people as part of @BillGates anti Christ agenda. Something that does not even yet EXIST!
2020-05-03	The west planned to make a fortune from COVID-19 cure and Vaccines but Africa has taken them by surprise. If not dat Madagascar is far frm other African countries they probably will be a slave too. Nigeria shld go n study the herbal combination n start production
2020-05-03	#MadagascarCure African solution for African covid-19,we may not splash trillion dollars to find vaccine but God is provider of cure's, Madagascar cure viva Africa,! let it tread those who don't want it, can fly out of earth
2020-05-02	This where they decided to experiment on Africa. W.H.O has started testing Covid-19 virus vaccine on Africans. Who will save Africa??? Our leaders are fools and they have all sold their souls to the devil called Bill Gates.
2020-05-02	#MadagascarCure South Africa is start with its Covid 19 vaccine trial in a week's time, that's why they might not endorse this cure.
2020-05-02	Very soon People will suffer because of Hunger in Africa and somewhere. The developed countries are dammned to wait for a vaccine and use their financial values to fight unemployment & recession. Or we end Lockdown protect elderly & rest of us with smart distancing. #COVID__19
2020-05-06	South Africa begins Covid-19 BCG vaccine trial
2020-05-05	South Africa starts trial using TB vaccine against COVID-19
2020-05-05	The proof that white supremacist spread AIDS throughout Africa trying to create a genocide so be careful black people when they want to inject you with a vaccine for #covid-19
2020-05-05	WHO to Commence Clinical Trial of Covid-19 Vaccines in Africa
2020-05-04	Despite Covid-19 pandemic, routine vaccination of children continues across the Middle East and North Africa UNICEF delivered more than 17.5 million doses of vaccines amid heavy movement restrictions
2020-05-04	Who's Fooling Whom with this Covid_19 lockdown scam?
2020-05-04	South African health workers were given BCG vaccine — one of the world's oldest immunisations against tuberculosis — to check if it protects against coronavirus
2020-05-04	Madagascar Begins Supply Of COVID-19 Herbal Vaccine To All Africa Countries
2020-05-04	#COVIDー19: South Africa Begins Trial of TB Vaccine
2020-05-04	Unproven treatment? Then what would you call the W.H.O vaccine soon to be tried in African countries? Emancipate yourself from mental slavery...Africa can produce the solution to covid-19. Not just by being lab rats.
2020-05-04	A country in Africa has the cure of covid-19 already, why pushing for vaccine from china and not the medicine from Africa because it an African medicine? Who do Africans this thing
2020-05-03	#UNICEF warns of vaccines shortage in Middle East and North Africa due to #Covid19
2020-05-03	Bill Gates slip of the tongue. “producing childhood death” Bill Gates and Melinda Foundation goal is depopulation of Africa through mandatory #COVID__19 vaccines.
2020-05-02	This where they decided to experiment on Africa. W.H.O has started testing Covid-19 virus vaccine on Africans. Who will save Africa??? Our leaders are fools and they have all sold their souls to the devil called Bill Gates.
2020-05-02	So WHO wants to begin using Nigerian as genie pigs for the Covid-19 vaccine trials in Nigeria..... But somewhere in Madagascar, Africa, they already found the cure. Are we okay?!
2020-05-02	Dear God, my earnest prayer is that the vaccine to end this COVID-19 pandemic be discovered in Africa so that
2020-05-05	Messages in one group chat push the notion that COVID-19 was created by Democratic Party politicians in the U.S. specifically to discredit Trump, and medical would realize that something good can still come from shit hole countries. solutions proposed for the pandemic, including vaccines, aim to decimate Africa’s population
2020-05-05	Almost everybody alive in South Africa today got this TB vaccine.
2020-05-05	“And by the way, we are thinking in parallel about a study in Africa using this same approach.”
2020-05-05	Dr Suchard is the head of the Centre for Vaccines and Immunology at the NICD
2020-05-05	Compulsory vaccine against covid-19:as they claimed, but it's a means of reducing the world population,Africa in particular.
2020-05-04	Stay Free - covid-19 Part 14 (Is Africa a "Testing Grand"?) Why do Medical Researchers like to test their vaccines in Africa? She says the #COVID19SA numbers will rise as the country gradually eases the lockdown, with new transmission patterns expected to emerge
2020-05-04	Finally, Madagascar Begins Supply Of COVID-19 Herbal Vaccine To All Africa Countries https://sunrisenewsng.com/finally-madagascar-begins-supply-of-covid-19-herbal-vaccine-to-all-africa-countries/
2020-05-03	I think China, UK and US has heard the news of Covid-19 vaccine discovered in Madagascar and Edo in Nigeria. If they like they should be delaying releasing their own. Africa is now on self help, the billions of dollars targeted may not see the light of the day.
2020-05-02	#NoVaccineTrialsinNigeria why can't the vaccine trial be done in European Countries with higher effect of covid_19? Why Nigeria with lower casualty? Our leader will agree because they have been bribed. Test the vaccine on bill gates first and leave Africa out of this.
2020-05-01	is africa really independent? Are we going to wait for world health organization for vaccines and ignore Madagascar which has a cure?
2020-05-01	Africa Should come to realization, the solution is in Africa. Africans need economic opportunities not Mandatory Bill Gates #Covid_19 Vaccines. ~ Governor Ben Ayade of Cross River State, Nigeria.
2020-05-01	Bill Gates is saying two years 4 a vaccine to be made. While in Madagascar a herbal drink is effective in curing and preventing Covid-19 Madagascar has a recovery rate of 72% No deaths Science 0 Nature 1 Watch how they downplay this discovery from Africa. #WHO_is_who_fooling
2020-05-01	Africans will "fall down like flees" prior to covid-cases being reported in Africa Ohh AND guess what covid-19 spread like wildfire over there after the vaccines were given.... these people are what failed humanity share the tag before we come the tagged.... #Weknowthetruth
2020-04-30	WATCH: Understanding South Africa’s role in the race to find a #COVID19 vaccine
2020-04-30	Today's #BhekisisaWebinar is in partnership with @SAHTACtweets , which advocates for R&D investments in health products such as vaccines, drugs & tests that save lives & improve health in South Africa and beyond.
2020-04-30	Wake up , South Africa!! “A prolonged quarantine might kill more Americans than COVID-19,” warns Robert F. Kennedy Jr., who says "the Gates/Fauci scheme" of "quarantine until we have a vaccine" will be a disaster for America.
2020-05-05	There’s a lot of bullshit on this planet. Tanzania produce herbal for covid-19 and &world is rejecting for the herbal. UK &France are trying to produce vaccine and they all ready get backup frm WHO and world. There’s a still mental colonialism in Africa frm western countries @WHO
2020-05-04	They stole the herbal medicine from Madagascar, named it Covid 19 vaccine later sell it to Africa ...
2020-05-04	South Africa begins COVID-19 trial of TB vaccine https://signaturetv.org/south-africa-begins-covid-19-trial-of-tb-vaccine/
2020-05-04	We don't need ur vaccine in Africa Madagascar has gotten the cure for covid 19 so go away with ur so called Evil vaccine, our Lord Jesus Christ is bigger than you and your evil agent.
2020-05-04	#Madagascar begins clinical trials for ‘#Covid-19 vaccine’ from herbal plant
2020-05-03	COVID-19 vaccine trials are at risk after Africa racism backlash.
2020-05-03	You can see fellow Africa develop Herbal medicine cure COVID-19 and you are here creating law to impose vaccine on citizens. Enough of this wicked act in our land.
2020-05-03	What is so special about the English that their presence is necessary everywhere? “Racism is a disease of the mind” they say in South Africa. I’d add nationalism to that. They’re worse than the virus. We’ll find a vaccine against Covid-19 soon. This pestilence, however...
2020-05-02	Obsession. Death. Strategy. Control. Bill gates. Vaccine. WHO. Covid-19. Polio. India. Africa. Robert Kennedy Jr. Kenya. Sterility. Paralysis. Pharmaceutical companies.
2020-05-01	Is @WHO alright? Where is the vaccine to be tested on Nigerians from? Why Nigeria? Why not in South Africa where there are more cases of #COVID-19 in Africa?
2020-05-01	Madagascar got something that could tackle Covid-19.. - Why is it that Africa find it difficult to support each other? - Why must we wait for UK, US and the Chinese people vaccine? @ProfOsinbajo And @Mbuhari we are Giant of Africa..
2020-05-01	Vaccine so quick?. Malaria has been ravaging Africa for centuries and the west pretend not to have a vaccine.Covid 19 of January this year is about to have vaccine.Cant you smell politics in this coronavirus matter, distinguished?
2020-05-01	Africa has the lowest amount of deaths yet they want to come and test their vaccines here. But on hearing we have a herbal drink with potential to cure Covid-19 they call it "unproven and harmful" people are dying in thousands over there. Why not try this drink on ur patients?
2020-05-01	Africans will "fall down like flees" prior to covid-cases being reported in Africa Ohh AND guess what covid-19 spread like wildfire over there after the vaccines were given.... these people are what failed humanity share the tag before we come the tagged.... #Weknowthetruth
2020-04-30	IF AFRICA IS NOT WORTHY TO PRODUCE COVID-19 VACCINES, THEN WE ARE NOT GOOD FOR VACCINES EFFICACY TEST Within the last four months a handful of African nations have made giant strides towards hounding Covid-19. Madagascar especially. But WHO seem disapproving the success
2020-04-29	All roads lead to Bill Gates. The Government @dfid_uk has pledged billions to @Gavi for the Covid-19 vaccine. is owned by Bill Gates. They have killed and poisoned thousands in India and Africa from their Vaccines. #PMQs @Gavi
2020-05-03	I'd like to congratulate Madagascar on finding the covid-19 vaccine. You've raised the flag of Africa. I pray may all African countries benefit from this
2020-05-03	A man spent almost half his wealth to bring infant mortality to zero in Africa Same Man is fighting to eradicate maleria from the globe Same man is paying up debts of Nations Same man is currently sponsoring 8 of the covid-19 vaccine Man warned the nation's about this plague
2020-05-02	To all my African Bros and Sisters, please be very careful with Covid 19 vaccines. In France you have a rat racist scientist talking Africa been a testing ground. Don't trust Bill Gate Foundation or Chinese Doctors. We need African scientist who speak the love of the motherland.
2020-05-02	The best Africa can do is to pray for a drug or vaccine. Some Africa nations are trying by figure displayed, but when you compared number of test done with population of this countries. 1 #Covid_19 #COVID__19
2020-05-02	We should fire all stupid #Africa leaders that subscribe to stupid colonial treaties ,like the 14 former French colonies still depositing money into French C Bank, others borrowing from IMF ,listening to Bill Gates over vaccines that kill us #COVID__19 #lockdown #MadagascarCure
2020-05-02	The West and the European countries their scientists are busy with research for vaccine n cure for Covid-19 virus. So, is South Africa's scientists also doing the same??? Or we lack Capacity in this field of study??????? Pls answer tuu.
2020-05-01	Lessons from covid-19 my Africa leaders,we should start producing our owned vaccines,be it covid-19 or turberclosis,HIVs, equipped our hospital, upgrade our research institutes & stop depending on foreign aid that are not actually helping,. Africa leaders Wake up.
2020-05-01	WHO and indeed the West will Never succumb to the fact they they are defeated this time by Africa, that the Covid-19 vaccine is coming from Africa. Let them accept the defeat and take the medication. KUDOS to Madagascar republic.
2020-05-01	Bill Gates is saying two years for a vaccine to be made. While in Madagascar a herbal drink is effective in curing and preventing Covid-19 Madagascar has a successful recovery rate of 72% No deaths Science 0 Nature 1 Watch how they downplay this discovery from Africa.
2020-05-01	COVID 19 vaccine to Africa by the Western Nations
2020-05-01	Rubbish country called Nigeria. Other countries like Senegal. Madagascar is busy looking solutions and producing vaccine for covid 19. But Nigeria been Gian of Africa for mouth is busy looking for where to borrow money they will shared.
2020-04-30	Do we still have Africa Union? maltreatment of Africans in China AU: Madagascar covid 19 vaccine AU:
2020-04-29	Testing a new vaccine on children and specifically the black population "is a top priority". That's not horrifying at all, they do it in Africa...All. The. Time. @BusyDrT @DrsuzanneH @RealCandaceO @realDonaldTrump @OANN #TuskegeeExperiment #NurembergCode https://bit.ly/2WdWrJA
2020-04-29	The magic question the world is afraid to ask at this time is how Africa and Africans have been able to control the spread of Covid-19. The answer is simple. ASK. Africa has the answer of this virus. I fail to see that in the media. The cure is there, the vaccine is in Africa.
2020-04-28	Ok, But how long did it take to get RTS.S? Try the speedy CoVid-19 vaccine outside Africa and on nationals only first before sympathising with real Africans. It's time for self-dependence Graçias!
2020-04-28	Coronavirus: COVID-19 vaccine trials are at risk after Africa racism backlash.
2020-05-02	What about death recorded in the #UK over vaccine tests ,what about yo vaccines that killed 40k kids #India ,what about yo vaccines that coz infertility over women #Africa, why seek indemnity Why do u have a Population control centre . #COVID__19 #lockdown #WHO #day37oflockdown
2020-05-02	I know @WHO will have something wrong eventually when they decided to talk about your herbal cure discovered for Covid-19, but will soon announce the use of Vaccines for Covid-19.... @AfricanUnionUN @MBuhari @NAkufoAddo @AmbUETogo promote Africa would you?
2020-05-02	Many children that @UNICEF ​​and @WHO vaccinated in #Syria died. @BillGates and @melindagates allegedly have paralyzed many children in Africa and Asia with vaccines. #basaramayacaksiniz #cumartesi #TheKingEternalMonarch #KimJongUn #KimJungUn #Covid_19
2020-05-01	According to the World Health Organisation(WHO), there is no approved Covid-19 vaccine from Africa, although there are potential vaccines from foreign nations that have been approved for human trials
2020-05-01	Watch this video and see why communities all over the world—including in Africa—must act swiftly to combat the spread of #COVID19. Until there's a treatment or vaccine, the virus is likely here to stay. We can all do our part to slow its spread.
2020-05-01	Nigeria and Africa should stand up against any Covid-19 vaccine propose by Bill Gate and his evil agents its satanic and a plan to depopulate Africa any child injected with that vaccine will not bear children in his or her future, those are Bill Gate plan he proposed to use the
2020-05-01	Lol.. y’all should go fuck yourselves with your vaccines. Come to Madagascar Africa for help, they got the organic cure to Covid-19 which is working for them so far 0 case. 128 Coronavirus patients, 92 have recovered, leaving 36 active cases. None of them have died. Madagascar
2020-05-01	Tell them WHO the real God of Abraham, Isaac and Jacob is. And, Christ in Africa. Pray for your own soul for joining in with this mass produced death called "alleged" covid-19 and the truth about the vaccines you're using to depopulate the world!
2020-05-01	TikTok pledges $10 million to Gavi to aid immunisation across Africa in response to COVID-19 Christian Agadibe TikTok will be donating US$10 million to Gavi, the Vaccine Alliance, which will be matched by the Bill & Melinda Gates Foundation,
2020-05-01	Africans will "fall down like flees" prior to covid-cases being reported in Africa Ohh AND guess what covid-19 spread like wildfire over there after the vaccines were given.... these people are what failed humanity share the tag before we come the tagged.... #Weknowthetruth
2020-04-30	@nancyilloh : infact Prof & his team need 2 b commended. I tell u Nancy, western world will not approve our local innovation rather they will want us 2 take their foreign vaccine. Prof keep on God is wit u & team. Africa will b out of covid 19
2020-04-29	No wonder in all Countries in Africa they only saw Kenya as a Covid 19 vaccine testing ground.....
2020-04-28	Africa should consider developing home- grown Covid -19 vaccine. The research centres should be supported. Sales of black as slaves in gulf nations AU :
2020-05-01	@RockcityFM Bill Gates is sayin 2 yias 4 a vaccine to b made. While in Madagascar a herbal drink is efectiv in curin and preventin Covid-19. Madagascar has a successful recovery rate of 72%. No deaths. Science 0 Nature 1. Let's Watch how they downplay this discovery frm Africa.
2020-05-01	South Africa will wait for Americans Chinese and British to descover vaccine for covid 19 while Madagascar has the cure
2020-05-01	I seriously don't subscribe to Bill Gates' COVID-19 vaccine, most especially because he thinks Africa is the best place to try first. So if anything goes wrong, we take the first hit. Secondly, Madagascar is already showing the world how to beat the virus without any vaccine.
2020-05-01	@realDonaldTrump why no covid 19 in Beijing,Shanghai and in Africa,bcoz China hv vaccines for his country and huge investment in Africa,Teldor also from Africa supported by China so Africa is safe do smithing if not then sun u r going to finish from world map
2020-04-30	My preprint is featured on the @ResearchGate
2020-04-30	IN AFRICA, WE FIND IT SOO DIFFICULT TO BELIEVE IN OUR OWN. I HAVE BEEN TOLD MADAGASCAR
2020-04-30	Getting a suitable vaccine is going to be very difficult. Recent evidences also indicated that we have a low level of ACE receptors in blacks,the reason for higher level of mild cases of COVID-19 being experienced in most parts of Africa when compared to Asia and Europe.
2020-04-30	Am from Africa and I got the vaccine for this virus called covid 19 HAS FOUND A LOCAL MADE MEDICINE THAT CAN CURE COVID-19 AND OTHER AFRICAN COUNTRIES ARE ASKING QUESTIONS. YOU, JUST TELL THEM THAT CHINA HAS FOUND VACCINE AND WE WILL BE THE FIRST TO ORDER.
2020-04-29	I don't blame those who claimed that the #COVID-19 vaccine should first be tested in Africa. The ideology is all about how we value human lives. We have leaders who are leading from behind.
2020-04-29	RSA coronavirus reproductive rate estimated at 2.95, social distancing measures reduced social contacts by 80%👇🏿👇🏿 @TChivese @Davidmuchuchu @kmugova @GeorgeChings @maguranyanga @Itairusike @Epidemiologists @nkchig @chifarayi @TinoChinyoka @gnmusuka
2020-04-29	Prominent Scientist Dr. Dougbeh Chris Nyan Warns Against Unethical COVID-19 Vaccine Trials in Afric-a https://liberianobserver.com/news/prominent-scientist-dr-dougbeh-chris-nyan-warns-against-unethical-covid-19-vaccine-trials-in-africa/… via @Libobserver
2020-04-28	I say FUCK NO to covid-19 vaccine trials in the DRC or any African Country. Africa is not a laboratory and Africans are not guinea pigs
2020-04-28	Ok, But how long did it take to get RTS.S? Try the speedy CoVid-19 vaccine outside Africa and on nationals only first before sympathising with real Africans. Graçias!
2020-04-30	Wow.. Impressive Sadly, Africans don't believe in herbal vaccine. They are waiting for the vaccine created by the white people Brainwashed people, tueh
2020-04-30	Ya Allah Covid-19 Cases in Adamawa is disturbing, Ya Allah Covid-19 Cases in Nigeria is disturbing, Ya Allah Covid-19 Cases in Africa is disturbing, Ya Allah Covid-19 Cases in the world is disturbing. Make it easy for us Ya Allah! bless us with a vaccine Ya Allah
2020-04-30	"South Africa is well placed to play a critical part in the next phase of this pandemic, because of its HIV infrastructure and experience with HIV vaccine trials." -- Dr. Larry Corey. Read more:
2020-04-29	The response to the COVID-19 pandemic in lower-income countries in Africa receives a boost after Gavi, the vaccine alliance, receives pledges of $10 million each from social media platform TikTok and the Bill and Melinda Gates Foundation
2020-04-29	The most dangerous guy in the world, who wants to make more money through vaccines, this guy became rich by stealing, producing versions of operating system, using people in South Africa as experimental objects acts like a stud, fooling people @BillGates #Corona #Covid_19
2020-04-29	#Covid19Vaccine: Will the World Adopt #Africa’s Made Covid-19 Vaccine?
2020-04-29	Data says we’re beating this with NO vaccine...I mean look at the recoveries
2020-04-29	The vaccine for covid-19 will probably come from Oxford University. They hope to have it ready for Europe in September and Africa maybe later in the year. In the mean time we should wash our hands, stay home as people loose jobs and die of hunger! #JKIA with only less than a 100 dead...may their souls rest in peace
2020-04-29	Senegal is producing their own ventilators Madagascar is producing their own vaccine for COVID 19 South Africa producing their own test kits Ghana is also doing so Nigeria giant of Africa is looking up to America to dash her ventilators Shameless govt
2020-04-29	South African media is not reporting anything about Madagascar’s Covid 19 cure, they will never accept that Africa has found a cure before they develop a vaccine. This shows that these media houses are being captured by imperialists however with TB killing more than 60 000 a year in South Africa but there was never a lockdown being contracted same way as Covid 19
2020-04-29	Africa should also create its own Coronavirus vaccine that should be tested own its people.
2020-04-29	If proved successful, the next phase of the trial would involve thousands of people around the world.
2020-04-29	South Africa begins trial with BCG vaccine @ARanganathan72
2020-04-28	This is why the chinks beat us to death. Africa is a Lab and we just like monkeys to experiment on. we are worth nothing. nothing to no one. we are disposable
2020-04-28	COVID-19 Vaccine Killed Seven Children in Senegal, Africa? - Weblyf
2020-04-28	COVID-19 vaccine trials are at risk after Africa racism backlash
2020-04-26	It is encouraging that in South Africa we have 1473 recoveries despite no vaccine yet. More should be said about how those recoveries managed to beat COVID-19.
2020-04-24	Oxford University are known to steal research samples from Africa; and, to use Africans as guinea pigs. I’ve sued Oxford University for this before. Africans must not take this Covid-19 vaccine testing in Africa matter lightly!
2020-04-24	It is so shameful for Africans to strongly disapprove #Covid_19 vaccine tests to be carried out in Africa, but they will be on the forefront to purchase these vaccines once they are ready...I know this because Africans will take ages to even develop a viable sample for testing
2020-04-24	Vaccines #Covid_19 are being developed & tested across the world. Europeans are already testing the vaccines on their own people, so as the Americans. If Africa cant develop their own vaccine to test on their people, we should just let the tests proceed, we will need the vaccine
2020-04-22	If vaccine is sent to Africa , How sure are we that ,what will be sent as "covid-19 vaccine" to us Africans is actually a real vaccine? could be some concoction for population control ! i am now overthinking i guess or maybe just scared! #GatesHacked #COVID19
2020-04-22	Number of deaths by COVID 19 wasn't mentioned until Bill Gates decided he wanted to be Dr. Gates experiment on Africa First for a Vaccine. Africa and African Americans all the same.
2020-04-21	Africa must come together as one to be able to manufacture our own vaccine for COVID-19, and buy it ourselves. Before we can make our own vaccine, all the states of Africa must come together— Dr Anthony Nsiah Asare, Presidential Advisor on Health
2020-04-19	Say "no" to Covid 19 vaccine tests in Africa....
2020-04-19	Some choice comments by people of the Democratic Republic of Congo who do not wish to be guinea pigs for Covid-19 vaccine trials in Africa #BillGates #Vaccine #MandatoryVaccine #Covid19 #16YearPlan #DepopulationAgenda #Eugenetics #QAnon
2020-04-18	Resist vaccine, Africa is not the epicentre of covid-19, let it be tested there (epicentre) and they know where it is. Africans are not Guinea pigs. We don't trust them, seems there's a hidden agenda. Africa UNITE - Bob Marley
2020-04-14	'You'll See Bodies In The Streets Of Africa' Warns Melinda Gates; Says Vaccine Is 'Ultimate Solution' To COVID-19 Its going to "be horrible in the developing world," and we're going to see 'bodies in the streets of Africa' like what's happening in Ecuador
2020-04-14	'You'll See Bodies In The Streets Of Africa' Warns Melinda Gates, Vaccine Is 'Ultimate Solution' To COVID-19 'Ultimate Solution'? Now where have I heard that before?
2020-04-12	[EXPOSED] This is Melinda Gates the wife of self appointed messiah of Africa Bill Gates. He tried to have his vaccines tried in Africa. His wife accidentally admits COVID-19 is just business to them which explains why they already have certificates. Let’s expose these devils
2020-04-12	AFRICA IS STANDING UP!!! AFRICA SAYS NO TO COVID 19 VACCINE. AFRICA IS NOT YOUR LABORATORY.
2020-04-12	Going live from my YouTube channel in 30 minutes. 7 children die from receiving an experimental #COVID__19 vaccine shot within HOURS of recieving it?? It's time we delve into Americas documented strategy for using vaccines to depopulate #Africa & most of the world.
2020-04-10	A vaccine for Covid-19 will be tested in DR Congo in July. Africa is an entire continent with a reported 10,000 cases of Covid-19. Africans are the least affected, but will provide ample “Guinea Pigs” for the testing. Then people wonder why black people don’t trust vaccines.
2020-04-10	[Read] Statement of the Africa Centres for Disease Control and Prevention @AfricaCDC on the Potential Clinical Trial of a Tuberculosis Vaccine Protective Against COVID-19 in #Africa @ https://au.int/en/pressreleases/20200409/statement-africa-centres-disease-control-and-prevention-potential-clinical #COVID19 #FactsNotFear #AfricaResponds
2020-04-10	French doctor apologizes for comments on testing a COVID-19 vaccine in Africa, prompting outrage on social media Some of these Doctors are Evil They look at as though we are rats that they can experiment on How about they experiments on their faimly 1st
2020-04-09	Can an independent citizen journalist investigate and find out if this is legit? The article asserts that the COVID-19 Vaccine Killed 7 Children In Senegal(West Africa).
2020-04-08	They seem to really want to do some testing on Black people. Is this why the focus is on Black Americans now? French doctor apologizes for comments on testing a COVID-19 vaccine in Africa that prompted outrage on social media https://nbcnews.com/news/nbcblk/french-doctor-apologizes-comments-testing-covid-19-vaccine-africa-prompting-n1177991 via @nbcnews
2020-04-08	WHO Condemns Racist Suggestion By French Doctors to Test COVID-19 Vaccine in Africa #CoronavirusRoundup
2020-04-07	Africa say No Covid 19 Vaccine trial in Africa. Please everyone do short video with same message mentioning your name and post on social media. We shall overcome. SDM
2020-04-07	I'm Delphin, from the Democratic Republic of Congo. I say no to the #Covid_19 vaccine. #Africa is not a laboratory! #AfricansAreNotLabRats #AfricanIsNotAnExperiment
2020-04-07	Two French doctors recently suggested carrying out covid-19 vaccine trials on Africa and unfortunately this is not something new... J. Marion Sims, “the Father of Gynecology” experimented on enslaved black women in Alabama who were often submitted as guinea pigs by their owners
2020-04-07	Who knows, maybe the COVID-19 vaccine is in a herb somewhere in Africa, but We're waiting on America or China to develop the vaccine.
2020-04-07	COVID-19: Africa Will Not Be A Testing Ground For Any Vaccine – WHO.
2020-04-07	They want to test the covid 19 vaccine in Africa...yet America and europe has thousands of death http://recorded.Africa has very few deaths..test it in Europe and America where there is urgency..I wonder why they always,think Africans are fools..we are not testing ground..
2020-04-07	The French embassy in SA says it's deeply shocked by two French scientists who suggested Africa be used as a testing ground for a vaccine against #COVID_19. Join Dan Moyane and on @UvekaR #DStv403 as they bring you more on #COVID_19.
2020-04-07	African voices matter!! @DrTedros on #Covid-19's vaccine, '#Africa cannot and will not be the testing ground for any vaccine. The hungover from such colonial mentality has to stop.'
2020-04-07	African voices matter!! @DrTedros on #Covid-19's vaccine, '#Africa cannot and will not be the testing ground for any vaccine. The hungover from such colonial mentality has to stop.'
2020-04-07	"Africa cannot and will not be a testing ground for any vaccine" ~ WHO chief slams 'racist' calls by some scientists to use Africa to test Covid-19 vaccine. #WeShallOvercome
2020-04-07	"Africa cannot & will not be a testing ground for any vaccine. The hangover from colonial mentality has to stop" - The head of the WHO has condemned as "racist" the comments by two French doctors who suggested a vaccine for the #Covid_19 could be tested in Africa #sabcnews
2020-04-07	White arrogance on full display. French doctors discuss testing Covid-19 vaccine in Africa. The history of viewing Black people as less than human is alive & well in 2020. Black bodies used as experimental lab rats by the “developed” world. #COVID19 #AfricansAreNotLabRats
2020-04-07	Strong repudiation by the @WHO Director General @DrTedros to the French scientists who suggested to use #Africans as guinea pigs for #Covid_19 vaccine research “Africa cannot & will not be the testing ground for any vaccine. The hungover from such colonial mentality has to stop”
2020-04-06	Two French doctors proposed to test vaccines for COVID-19 on African countries. Denounced widely as colonial and racist remarks, this African woman on TikTok schooled the doctors on how Africa is not a laboratory.
2020-04-06	Thank you @DrTedros for decisively dealing with the issue of #Coronvirus vaccine in Africa. "Africa can not and will not be a testing ground for any vaccine" @mvankerkhove @DlaminiZuma @DrZweliMkhize @bandilemasuku @HealthZA @COVID_19_ZA @nicd_sa @JJTabane @WHO @kznhealth
2020-04-05	Drogba, Christian Atsu slam French doctors’ suggestions to test COVID-19 vaccine in Africa
2020-04-05	On Saturday, we published a story about philanthropist Bill Gates’ support for SA with Covid-19. We wrongly reported that Gates wants to test a “vaccine” in Africa. This is false. The Gates Foundation will support SA with testing kits and research. We apologise for the mistake.
2020-04-05	Why is the white man so desperate to test their Covid-19 vaccine in Africa yet they have the most cases and deaths ?
2020-04-05	Don’t test COVID-19 vaccine in Africa
2020-04-05	COVID-19 Vaccine in Africa: Chelsea’s Antonio Rudiger slams French doctors over racist comments
2020-04-05	The vaccine for COVID-19 has been blackmailed even before it arrives. This means that people’s acceptance of being vaccinated will depend on who made the vaccine? Africa’s research intensive universities are already making their own vaccine.
2020-04-04	Not @ these French doctors suggesting to carry on an experiment for covid 19 vaccine in Africa like?????? How about you do your thing in Europe and experiment on your own ppl instead I'm so done
2020-04-04	It took me some time to find some words for these guys ... Two French doctors suggest on TV to carry on experiment for Covid-19 vaccine in Africa ... like the Africans are some sort of animals!?!? Disgraceful! This is racism at its highest level and ...
2020-04-04	Imagine African soccer players Drogba & Eto'o standing up for Africans against the testing of COVID-19 vaccine in Africa while Africa has soo many policians but nobody said a word to defend the continent?
2020-04-04	Okay now I’m ready to have this conversation. What’s the real rationale behind testing the COVID-19 vaccine in Africa first? What’s the most generous interpretation that can be given to that suggestion?
2020-04-04	Drogba, Christian Atsu slam French doctors’ suggestions to test COVID-19 vaccine in Africa |
2020-04-04	Two French doctors suggest on live TV to carry on experiment for Covid-19 vaccine in Africa Why Africa??? Such a disgrace to humanity. If they're so confident about the vaccines they've developed why don't they test it in Europe since it's the worst-hit region?? #coronavirus Mxium all they know is Corruption
2020-04-04	#AfricansAreNotLabRats #AfricansAreNotGuineaPigs I want the federal government to reject any form of relief materials from the western world. This people are ready to give africa Covid-19 Pro And NO Vaccine should be accepted until it has been TESTED in several countries
2020-04-04	Please retweet to stop them from testing Covid 19 vaccine on Africa. We are not guinea pigs. #malema Soweto #AskNastyC Tira China Roddy Ricch Xhosa Kabza Bill Gates Nigerians Ntsiki Italy China #Day9ofLockdown Pogba Trump Skhumba Drogba Zulu Trevor But God #nakedchallenge
2020-04-04	French Doctors: Should we not trial anti COVID-19 vaccine in Africa to test, is it effective or not? Africa: We aren't your testing lab. And #AfricansAreNotGuineaPigs. It is Absolutely disgusting.
2020-04-04	No. Of COVID-19 deaths in France in the past 24 hours: 1120 No. Of COVID-19 deaths in all of Africa since the crisis began: 294 Why were those French guys thinking about testing their vaccines in Africa? That same "under-this" "under-that" Africa...are we now lab rats?
2020-04-04	The COVID 19 numbers are high everywhere else in the world but Africa. Yet it’s in African where the vaccine has to be trialed ?
2020-04-04	Its no coincidence that no HIV vaccine has been found 42yrs after. Spoiler alert: millions of victims are in African. They now want to run Covid 19 vaccine tests in Africa with less than 30 deaths. Never again will we be treated as children of lesser god #AfricansAreNotLabRats
2020-04-03	USA has the most COVID-19 cases in the world (more than China), Italy has the most death cases and they wanna test their fake ass vaccine in Africa? They really hate us huh
2020-04-03	We vehemently denounce the demeaning, disrespectful, irresponsible and racist pronouncement made by French doctors on #COVID_19 vaccine testing in Africa. AFRICANS MUST BE RESPECTED! #AfricansRising #RetractandApologize
2020-04-03	UPDATE: Footballer Didier Drogba condemns 2 French doctors’ suggestion to conduct medical trials for Covid-19 vaccine in Africa first. “Africa isn’t a testing lab. I would like to vividly denounce those demeaning, false and, most of all, deeply racists words,” @didierdrogba
2020-04-03	Two French doctors suggest on live TV to carry on experiments for Covid-19 vaccine in Africa • Eto’o: You sons of b*tches • Drogba: Africa isn’t a testing lab • Demba Ba: Welcome to the West, where white people believe themselves to be so superior
2020-04-03	“Africa isn’t a testing lab”: Drogba, Atsu condemn plans to test COVID-19 vaccine in Africa https://bit.ly/34bvcmz
2020-04-03	Africa has the least cases of Covid-19 yet some idiot wants to follow in his ancestors evil footsteps and start testing the vaccine in Africa? They should test it on him and his family members first. Big fool. Devil in human form. Smh!
2020-04-03	“Do not take Africans as human guinea pigs” Drogba fumes after French Doctors suggest testing of COVID-19 vaccine in Africa. #COVID19
2020-04-03	I’m not trying to start a fight, okay, maybe I am. But why are ‘experts’ and ‘world renowned doctors’ pushing for the vaccine to be tested in Africa first? Shouldn’t they be starting with the US maybe? They probably mean well but start in the US please. #Covid_19 #21daylockdownSA
2020-04-03	This is Outrageous! Two French Doctors, boldly discussing testing of COVID 19 vaccine in Africa. The same way Pfizer tried meningitis vaccine in Kano years ago! Africa is not a lab rat! Vaccine trial on Africa is wicked.
2020-04-02	Unbelieavable, Two French doctors suggest they should conduct Covid-19 vaccine experiments in Africa because people don’t protect themselves there. Of course, Europeans are too valuable to conduct human experiments
2020-04-02	Two French doctors discuss on live television, that the world should do the covid-19 vaccine trials in Africa... This is very disturbing! Thank you to my French #tisippers who sent me this!
2020-04-02	WATCH: Outrage as French doctors discuss testing COVID-19 vaccine in Africa https://lifestyle.thecable.ng/watch-outrage-as-french-doctors-discuss-testing-covid-19-vaccine-in-africa/ via @thecableng #COVID19Pandemic #COVIDー19
2020-04-02	“Should we do this study in Africa, where there are no masks, no treatments, no reanimation” Two French doctors suggest on live TV to carry on experiments for Covid-19 vaccine in Africa
2020-03-31	"Europe needs the vaccine more than Africa" No, EVERYONE needs the vaccine. Africa needs it desperately. Those who are attacking Bill Gates for wanting to assist Africa will be here on Twitter cursing the West for not helping the dying poor when covid-19 begins killing.
2020-03-23	While the rest of the world is carrying out research of the Covid 19 vaccine or Permanent, Africa is praying We are going to spend trillions buying the vaccine from these countries and wander why they are rich
2020-03-16	Scientists say a vaccine for COVID-19 could only be available in over a year. With 61 reported cases in South Africa, the reality is internal infections are likely to spread. The the big question is: Are you preparing for it and are you able to adapt? Courtesy #DStv403 #Today
2020-03-12	COVID-19 pandemic has miraculously spared Africa. We have good chances of getting a vaccine or cure. Our doctors are very capable. African govts should finance more research into this. We should set up an Africa COVID19 Research Lab in Kenya. We might just save the whole world.
2020-02-29	How should the world respond to COVID-19? We can save lives now and in the future if we strengthen health systems, accelerate new vaccines and treatments, and help Africa and South Asia prepare to respond.
2020-02-26	Isn’t that Dummy Donald everyday?? Like having a vaccine & @WhiteHouse trying, TRYING, to spin that he was talking about Ebola. 1st - COVID-19 is what the world@is talking about- not Ebola, 2nd - he was India - not Africa. Though I doubt he knows the difference
2020-02-22	As #COVID19 spreads, @WHO concern about Africa rises. @DrTedros calls for donors to give $675M to the continent.Dr John Nkengasong, Director of the Africa CDC & Prof Samba Sow, D-G of Mali's Center for Vaccine Devel, named as special envoys on COVID-19.
2020-02-22	@AfricaCDC Director @JNkengasong outlines the Objectives of this Meeting: Current #Covid_19 in Earth globe europe-africa & Africa Joint Continental strategy
2020-02-19	Another rapper Pop smoke was killed today. A global pandemic because of a virus called COVID-19. East Africa is invaded by Locust they’ve faced food insecurity for the last 19 years Oprah is pushing vaccines her friend Harvey W. may walk. Her guru was sentenced to 19years.
2020-02-17	With no vaccines or treatments and limited diagnostic tools, we face a tough challenge in the fight against Covid-19 Read more…. https://bit.ly/2HvsBtm @GFAN_Africa @CiSPHA_Tweets @Amref_Worldwide @WHO @fahe_k @RwandaNGOForum @HennetKenya #mondaythoughts
2020-02-15	“On the same day, Egypt reported a case, making it the first country in Africa to do so.” When #Covid-19 hits lesser African countries, it will be an all year menace until a vaccine is made. A game changer.
2020-02-13	The WHO has named the new coronavirus out of Wuhan that has killed over 1300 people COVID-19 and said that a vaccine to combat the infection should be ready in 18 months. While we have not yet seen any reported cases in Africa.Wash hands regularly and Practice respiratory hygiene
2020-02-12	If scientists are so quick to find a vaccine for ebola and covid-19, don't you think they are just delaying or pretending not to find a cure for HIV/AIDS in order to make money and control Africa's population?

## Sheet: CORONAVIRUS
Date	Tweet
2020-05-01	Everyone is looking at @BillGates for the #Coronavirus Vaccine when the 'cure' is actually here in Africa from #Madagascar Madagascar. I don't care what it is but I rather take that 'cure' from Madagascar than any Vaccine from Gates. I am a believer in Africa. #whiteprivilege
2020-05-06	Can any good thing come from Africa?? Oh yes!! Corona virus vaccine and many more good things came from Africa
2020-05-03	Americans protesting against Bill Gates vaccine and also request he should be send to jail #BillGatesIsEvil #coronavirus #day38oflockdown #lockdown #MadagascarCure #MadagascarCure
2020-04-30	#COVID19: Vaccine trials ongoing in 5 African countries Once again African leaders embracing Medical Imperialism. No wonder more #coronavirus deaths are being recorded due to these vaccine trials. #AfricansAreNotLabRats #AfricaIsNotATestingLab
2020-05-01	Madagascar has found cure but french doctors are testing the corona virus vaccine on innocent kids in west africa #Madagascar #MadagascarMedicine
2020-04-30	My question still remains, after a clear evidence was being broadcasted by @MaziNnamdiKanu to show that @BillGates has a hand in trying to spread Corona Virus in Africa, by selling a vaccine, why has @realDonaldTrump not called the America panel to probe @BillGates for that???Thinking face
2020-05-01	Vaccine for #coronavirus doesn't exist yet so how come various companies are importing it to #Africa #Nigeria?! Someone is Lying to you Treatment with antivirals works and levels of ill/dead in hot climates are pitiful, I bet they didn't count on it...natural or not its treatable
2020-05-03	Nigeria has expressed interest to be part of Coronavirus vaccine trials - WHO says. https://charidan.com/nigeria-has-expressed-interest-to-be-part-of-coronavirus-vaccine-trials-who-says/ via @Plugstuck
2020-05-03	BILL GATES & THE CORONAVIRUS VACCINE #Thread To those calling Bill Gates all sorts of names including Anti Christ, where were you when he spent billions in fighting Ebola in Africa? Where were you when he has been helping Africa pay debts and fight polio, malaria, measles......
2020-05-04	Hundreds of South African health workers were given a tuberculosis vaccine to see whether the formula devised at France's legendary Pasteur Institute a century ago, one of the world's oldest and most trusted immunisations, can protect against coronavirus.
2020-04-29	RSA coronavirus reproductive rate estimated at 2.95, social distancing measures reduced social contacts by 80%👇🏿👇🏿@TChivese @Davidmuchuchu @kmugova @GeorgeChings @maguranyanga @Itairusike @Epidemiologists @nkchig @chifarayi @TinoChinyoka @gnmusuka
2020-05-01	Congratulations Myirha, God is great. You, Prime Minister Boris Johnson and nearly 2000 others in South Africa have defeated Coronavirus without a vaccine. In addition, we now have umhlonyane (Madagascar herb)in the mix, Maybe we should go to level 2 already?
2020-05-01	With the amount of money involved in vaccine development, it’s clear that only a few countries, if any at all, in Africa can afford to take the risk. We need a state of the art biomedical research institution in Africa for moments like this
2020-05-05	According to a report by the BBC, the scientists are considering trialing the vaccines in Kenya if at all they do not get the expected results in the United Kingdom #COVID19 #Kenya #Africa #CoronaHoax
2020-05-04	* A #CoronaVirus vaccine has NOT been created @BillGates is NOT behind Nigeria’s Bill for compulsory vaccination The vaccine is NOT being tested in Africa * There is no anti Christ microchip on the vaccine, because there is not yet a vaccine
2020-05-06	Min.: Egypt First to Do Coronavirus Vaccine Experiment in Africa, Middle East https://bit.ly/2YKcRwf #SEENews #Egypt #COVID19 #CoronaVirusUpdate
2020-05-01	If Africa is worried about access to testing kits, the even greater concern is vaccines. It is outcompeted by richer nations for access to healthcare equipment as global cooperation takes a hit. My interview with the man leading #COVID19 response in Africa
2020-05-05	Nigeria's President is waiting for Bill Gates to finish his Vaccines for #CoronaVirus patronize Africa to grow Africa This is were civilization started...
2020-05-03	https://theconversation.com/africa-must-make-sure-its-part-of-the-search-for-a-coronavirus-vaccine-136531… , this is what you've been saying. Africa must be involved, one way or another.
2020-05-04	From The Desk Of The President - Monday, 4 May 2020 - https://bit.ly/2W0mXHN The entire world is in the unrelenting grip of the coronavirus pandemic, whose spread has been rapid. A vaccine has yet to be found.
2020-05-06	Trump says coronavirus task force will continue 'indefinitely,' shift focus to reopening and vaccines
2020-05-06	Coronavirus breakthrough: Italian scientists claim to have developed world’s first COVID-19 vaccine
2020-05-06	Italy Coronavirus Vaccine | Coronavirus breakthrough: Italian scientist claim to have developed world’s first COVID-19 vaccine | Africa was first to invent #COVID19 Cure. Certainly WHO won't accept it unless it comes from America.
2020-05-06	World Health dis-Organisation has been talking from two sides of its mouth, and therefore cannot be trusted to give truly reliable information. Coronavirus: Africa will not be testing ground for vaccine, says WHO
2020-05-06	An Italian medical firm, Takis said it has developed the world’s first vaccine that neutralises the coronavirus in human cells. Read More:
2020-05-06	People going all out on @BillGates accusing him of eugenics in Africa, making the corona virus as a Zobrist-esque method for population control and finally planning to plant microchips in a vaccine.. lots of people saying he's pretty much the devil
2020-05-06	Can any good thing come from Africa?? Oh yes!! Corona virus vaccine and many more good things came from Africa Flag of LithuaniaFlag of MyanmarRed heartRed heartFlag of NigeriaFlexed bicepsFlexed biceps Retweet!!!!!! #Madagascarcure #Africa #Covid19 #Cure #Madagascar
2020-05-06	realFFK see! Women would spit out the truth. Corona Virus is a Hoax from the bottomless pits of hell. They go cook up diseases like malaria, ebola, HIV etc, create even deadlier vaccines for them, appoint dates for them so that satan is honoured then send them to Africa
2020-05-01	Madagascar has found cure but french doctors are testing the corona virus vaccine on innocent kids in west africa #Madagascar #MadagascarMedicine
2020-05-03	Americans protesting against Bill Gates vaccine and also request he should be send to jail Flag of Liberia #BillGatesIsEvil #coronavirus #day38oflockdown #lockdown #MadagascarCure #MadagascarCure
2020-05-01	Everyone is looking at @BillGates for the #Coronavirus Vaccine when the 'cure' is actually here in Africa from #Madagascar Madagascar. I don't care what it is but I rather take that 'cure' from Madagascar than any Vaccine from Gates. I am a believer in Africa. #whiteprivilege
2020-05-06	Can any good thing come from Africa?? Oh yes!! Corona virus vaccine and many more good things came from AfricaFlexed biceps Retweet!!!!!! #Madagascar
2020-05-04	South Africa starts coronavirus trial of tuberculosis vaccine
2020-05-06	Equatorial Guinea's Coronavirus Recovery Rate Has Increased By 44% From 9 Recoveries To 13 In 5 days, After Purchasing Madagascar's Coronavirus Medicine. The type of news won't be shown on TV because everyone is pushing the vaccine of : ubasi Bill Gates
2020-05-06	Africa shouldn't provide Corona Virus vaccine without worry.
2020-04-29	Africa shd reject corona virus vaccine. Its just going to make rich countries get money from the poor ones in order to recover from their economic fall during covid lockdowns. We do not need their vaccines. God is our protector
2020-05-05	A trial is under way in South Africa to test if the BCG vaccine against tuberculosis is also effective against #coronavirus - something unproven at the moment. Some 500 health workers are taking part in the study. https://bbc.com/news/live/world-africa-47639452?ns_mchannel=social&ns_source=twitter&ns_campaign=bbc_live&ns_linkname=5eb135335c8cf7066bdf9dee%26BCG%20vaccine%20trial%20begins%20on%20SA…
2020-05-03	Would you rather take the WHO approved Vaccine or COVID-organics cure created in Madagascar? #WHO #MadagascarCure #Madagascar #Coronavirus #Covid19
2020-05-06	Flu - changes every year - no cure. Ebola no vaccine, still a problem in Africa. HIV - no cure. Ever had a cold? It's a virus - no vaccine, no cure. Sars- a corona virus - they've had 18 years to develop a vaccine - nada.
2020-05-05	Africa won't dream of Corona Virus vaccine eternally.
2020-05-05	Africa could discover Corona Virus vaccine forever.
2020-05-04	Africa leaders abandoned Chinese covid19 vaccines and endorses Madagascar herbal cure for coronavirus
2020-05-05	The race towards a coronavirus vaccine: What's the latest?
2020-05-04	Africa might want to explore Corona Virus vaccine forever.
2020-05-03	Africa have very active vaccine for Corona virus but they don't believe it.
2020-05-05	The #coronavirus pandemic could jeopardise vaccination campaigns across the Middle East and North Africa. #ForEveryChild, vaccination. #VaccinesWork
2020-05-06	How close are we to getting a #coronavirus vaccine? Trials are underway right now. Here's a breakdown of the top eight contenders and the countries working to make it happen. #voaafrica
2020-05-06	World leaders, international organizations and companies have raised €7.4 billion during the Coronavirus #GlobalResponse pledging event
2020-05-06	GOOD NEWS: #Coronavirus vaccine is now currently being tried in healthy human volunteers in USA. The vaccines were made by Germany’s BioNTech and New York-based Pfizer at New York university Researchers and New York University Grossmam School of medicine worked on it.
2020-05-05	Pastor chris. that can't even heal one coronavirus patient, is telling you about covid vaccines/5g disadvantages
2020-05-05	Trump Promises Early Coronavirus Vaccine #COVID19. http://thecommerceafrica.com/featured/trump-promises-early-coronavirus-vaccine/
2020-05-05	New post (The world may have to live with Coronavirus for years to come: Top scientist warns vaccine may never be created and lockdowns could become the norm) has been published on Monte Oz Live - https://monteozlive.com/the-world-may-have-to-live-with-coronavirus-for-years-to-come-top-scientist-warns-vaccine-may-never-be-created-and-lockdowns-could-become-the-norm/
2020-05-04	AFRICA MADAGASCAR HERBAL REMEDY FOR THE CORONA VIRUS OUTBREAK ALMOST ABSOLUTE AFRICANS BOOSTING THEIR IMMUNE SYSTEMS, CUBA'S 100 MED DOCTORS ARRIVED IN AFRICA MADAGASCAR & NIGERIAN DOCTORS LEAD THE WORLD WITH THERAPEUTICS & VACCINES, FINANCE AFRICAN & CUBAN DOCTOR'S RESEARCH.
2020-05-06	AHO responds to petition calling for no Coronavirus vaccine trial in Africa http://shorturl.at/cinMU
2020-05-05	New post (Coronavirus Vaccine Must Be Shared Worldwide - Pope Francis) has been published on Monte Oz Live - https://monteozlive.com/coronavirus-vaccine-must-be-shared-worldwide-pope-francis/
2020-05-05	New post (US National security officials concerned China will extort the world if they develop a Coronavirus vaccine first) has been published on Monte Oz Live - https://monteozlive.com/us-national-security-officials-concerned-china-will-extort-the-world-if-they-develop-a-coronavirus-vaccine-first/
2020-05-05	South Africa starts coronavirus trial of TB vaccine |
2020-05-04	Coronavirus vaccine must be shared worldwide - Pope Francis Leader of the Roman Catholic Church, Pope Francis, has called for international scientific cooperation so that every country of the world.......read more https://africaupdates.info/?p=913
2020-05-04	Human trials for UK coronavirus vaccine this week – BBC News https://africachange.site/coronavirus-videos/human-trials-for-uk-coronavirus-vaccine-this-week-bbc-news/
2020-05-04	Trump says the US will have a coronavirus vaccine by the end of the year http://goto.bi/US-virus | #DonaldTrump #CoronavirusInSA
2020-05-04	Mainstream research to fight #coronavirus is focusing on chemicals/ vaccines,but traditional medicines r being tried not only in India but elsewhere too. An artemisia drink endorsed by Madagascar prez is in big demand all over Africa. Artemisia is known as damanaka in Sanskrit.
2020-05-03	Out of the 135 Coronavirus case in Madagascar, the #MadagascarCure has managed to heal 97 of them. Africa and Africans we should now believe in ourselves than overrating other superpower countries. We should trust the #MadagascarCure even more than other vaccines.
2020-05-03	Wow.....and Nigeria the so called giant of Africa is waiting for a vaccine to be used on it people....bad and corrupt leader are more dangerous than corona virus
2020-05-03	The cure & vaccine for corona virus is called Wanjiru wa rurii. It is the one Madagascar is using. Take from shamba, boil and drink. (See photos). Bill gates & WHO should be taking notes!! Africa doesn't need the WEST! OH_Kenya @BillGates @WHO #MadagascarCure #Covid_19
2020-05-03	This Africa where there is a possible vaccine for corona virus but we would still wait an approval from US and Europe to start using it. Neo-colonialism. #UGANIG Kenyatta Ruto Joho.
2020-05-02	Coronavirus: WHO Set To Commence Vaccine Trials In Nigeria https://listwand.com/coronavirus-who-set-to-commence-vaccine-trials-in-nigeria/
2020-05-01	While the world still awaits a major breakthrough in the treatment and prevention of Corona Virus, Africa has made several claims of discovering a treatment and vaccine, although still subject to further tests. Madagasca https://bit.ly/2VSs9gH
2020-05-01	Congratulations Myirha, God is great. You, Prime Minister Boris Johnson and nearly 2000 others in South Africa have defeated Coronavirus without a vaccine. In addition, we now have umhlonyane (Madagascar herb)in the mix, Maybe we should go to level 2 already?
2020-05-01	Everyone is looking at Bill Gates for the Coronavirus Vaccine when the 'cure' is actually here in Africa from Madagascar. I don't care what it is but I would take that 'cure' from Madagascar than any Vaccine from Bill Gates. I am a believer in Africa. For Africa!
2020-05-04	South Africa starts coronavirus trial of TB vaccine https://dailytrust.com.ng/south-africa-starts-coronavirus-trial-of-tb-vaccine.html
2020-05-04	Trials started at Tygerberg hospital in Cape Town, where BCG booster shots were administered to 250 health care workers, while another 250 received a dummy formula, or placebo.
2020-05-04	* A #CoronaVirus vaccine has NOT been created @BillGates is NOT behind Nigeria’s Bill for compulsory vaccination * The vaccine is NOT being tested in Africa* There is no anti Christ microchip on the vaccine, because there is not yet a vaccine #FreeLeahSharibu #RenosNuggets
2020-05-03	Coronavirus vaccine must be shared worldwide https://eyeinafrica.com/coronavirus-vaccine-must-be-shared-worldwide/… #trending
2020-05-03	BILL GATES & THE CORONAVIRUS VACCINE #Thread To those calling Bill Gates all sorts of names including Anti Christ, where were you when he spent billions in fighting Ebola in Africa? Where were you when he has been helping Africa pay debts and fight polio, malaria, measles......
2020-04-30	My question still remains, after a clear evidence was being broadcasted by @MaziNnamdiKanu to show that @BillGates has a hand in trying to spread Corona Virus in Africa, by selling a vaccine, why has @realDonaldTrump not called the America panel to probe @BillGates for that???Thinking face
2020-04-30	This is why our @TexasChildrens #Vaccine Center @BCM_TropMed is developing a low-cost #COVID19 vaccine for #globalhealth. COVID19 now decimating populations in northern #Brasil (Fortaleza, Belem, Manaus), #Ecuador (Guyaquil), and soon probably Asia/Africa
2020-04-29	Protein-based vaccines: Many researchers want to inject coronavirus proteins directly into the body. Fragments of proteins or protein shells that mimic the coronavirus’s outer coat can also be used. End.
2020-04-29	Viral-vector vaccines: Around 25 groups say they are working on viral-vector vaccines. A virus such as measles or adenovirus is genetically engineered so that it can produce coronavirus proteins in the body...
2020-04-29	Even in this trying pandemic period, the media still found the great efforts of Africa to contain the Corona Virus
2020-05-04	The US will have a COVID-19 vaccine 'by the end of the year' - Trump US President Donald Trump, has expressed optimism that there would be a Coronavirus vaccine by the end of 2020........read more https://africaupdates.info/2020/05/04/the-us-will-have-a-covid-19-vaccine-by-the-end-of-the-year-trump/
2020-05-04	WHO would of course hesitate accepting vaccines or cure for Coronavirus is found in Africa. They did the same with HIV. They want nobody else to make a fortune out a grobal problem. Maybe we shouldn't listen to what they say about African solutions to Coronavirus
2020-05-04	Africa must make sure it’s part of the search for a coronavirus vaccine https://thisisafrica.me/politics-and-society/africa-must-make-sure-its-part-of-the-search-for-a-coronavirus-vaccine/
2020-05-04	German universities and research institutes are playing their role in the fight against the #coronavirus Up pointing index Scientists at @UniFAU are working on a #vaccineSyringe against #COVID19 #researchingermany #fau More here: https://buff.ly/2VUvmuZ
2020-05-03	Sir! With due respect, coronavirus did not start from Africa. Let them test run their vaccine in China first. The rest of the world will follow suite. #AfricaIsNotAJungle #AfricansAreNotLabRats
2020-05-03	The west want to test the COVID-19 vaccine in Africa The West wanted to test male family planning in Africa Since the Corona virus Africa has discovered the potential it has. forcing China to evict Africans. Now we have #MadagascarCure let us embrace it.
2020-05-03	Virus efforts jeopardise vaccines for millions of MENA children: UN says The coronavirus pandemic could jeopardise vaccination campaigns in the Middle East and North Africa, Unicef warned on Sunday, saying millions of children could miss out on polio and measles immunisations.
2020-05-03	Africa: These are the possible coronavirus vaccines in the pipeline: https://panxmedia.blogspot.com/2020/05/these-are-possible-coronavirus-vaccines.html
2020-05-02	World Health Organisation (WHO) has refused to acknowledge the corona virus treatment from Madagascar because "a vaccine is very unlikely to come from Africa", numerous international media have reported The following media includes potentially sensitive content. Change settings
2020-05-02	AFRICA FIRST. Sagewood, Umhlonyane has been used to cure cold and flu and it can cure #CORONA virus. Our grand parents raised us with African medicines now some are brainwashed and waiting for vaccine from laboratories shame @DrZweliMkhize @CyrilRamaphosa #ntsiki #Madagascar
2020-05-01	Africa has found the cure for Corona virus but Africa is not making noise about it neither are we patronising it enough. We are watching our own people die🤦🏿‍♂️🤦🏿‍♂️we are still waiting for the white man's vaccine. #coronavirusghana #whiteprivilege #MayDay2020 #lockdown
2020-05-01	What do they need the vaccine for?! Here the COVID19 distribution map for you Coronavirus seem not to be #Africa problem. Forced lockdown is
2020-04-30	#COVID19: Vaccine trials ongoing in 5 African countries Once again African leaders embracing Medical Imperialism. No wonder more #coronavirus deaths are being recorded due to these vaccine trials. #AfricansAreNotLabRats #AfricaIsNotATestingLab
2020-04-30	The world have say no corona virus vaccine in Africa but Nigeria jihadist Government have accept it in kano and many hace died
2020-04-29	Coronavirus: Global Experts Answer Your Questions How close are scientists in the search for a vaccine? What will be the long-term impact? Watch the full town-hall: https://youtu.be/dYbef98c7MY #voac19townhall
2020-04-29	I heard through the grapevine countries in Africa already have a corona virus vaccine. They also don't have as many cases and deaths
2020-04-29	Intelligence Reports has it that China, EU and some powerful individuals are seriously planning to start testing the Covid19 vaccines in Africa. Kindly #Retweet #PrayForKemiOlunloyo #Oswald #JesusChrist #COVID19 #Atwoli #Germany #coronavirus #China #JKIA #vaccines
2020-05-04	Africa could dream of Corona Virus vaccine forever.
2020-05-03	"The World Health Organisation (WHO) has refused to acknowledge the corona virus treatment from Madagascar because "a vaccine is very unlikely to come from Africa", numerous international media have reported.
2020-05-03	Funny how western countries will act like they are not aware that Madagascar has discovered a potential coronavirus vaccine simply because they've always deemed Africa as a poor and vulnerable continent. Madagascar thank you for the efforts, one love Africa
2020-05-03	The #coronavirus pandemic could jeopardize vaccination campaigns in the Middle East and North Africa, UNICEF warned Sunday, saying millions of children could miss out on polio and measles immunizations.@TheNationalUAE
2020-05-02	it is devastating Africa and parts of Asia, there is a white savior his name is @BillGates and he plans to stick us with @tomhanks blood in a #vaccine and #RFID chip as part of #ID2020 and probably depopulate us. PS he is not a savior.
2020-05-02	During this Coronavirus pandemic, we are working to demand that the UK government works to ensure that Southern Africa can benefit from any tests, medicines and vaccines that are developed. Please donate to our urgent COVID-19 appeal and keep us working - https://bit.ly/3clS4mk
2020-05-02	SA will not dare go the alternative route. Bill says he talked Cyril on the phone, now vaccine is just 9 months away.
2020-05-01	Vaccine so quick?. Malaria has been ravaging Africa for centuries and the west pretend not to have a vaccine.Covid 19 of January this year is about to have vaccine.Cant you smell politics in this coronavirus matter, distinguished?
2020-05-01	If Africa is worried about access to testing kits, the even greater concern is vaccines. It is outcompeted by richer nations for access to healthcare equipment as global cooperation takes a hit. My interview with the man leading #COVID19 response in Africa
2020-05-01	Lol.. y’all should go fuck yourselves with your vaccines. Come to Madagascar Africa for help, they got the organic cure to Covid-19 which is working for them so far 0 case. 128 Coronavirus patients, 92 have recovered, leaving 36 active cases. None of them have died. Madagascar
2020-04-30	Global solidarity collapses over access to coronavirus testing kits and vaccines, says #Africa CDC director African #Business Magazine http://twib.in/l/K8bXr4jy6Ejz via @theafricamentor #africabiz
2020-04-30	With the good news coming out from Madagascar, likely Africa will produce a vaccine for corona virus insha Allah. We pray may Allah gives the scientists opportunity to find a solution to the problem.
2020-04-30	Don't dismiss philanthropy: it's crucial during the coronavirus crisis: Whether it’s helping research a vaccine or supporting those worst hit by the pandemic, private giving is needed as never before https://bit.ly/3f4V3Sb via @guardian #Philanthropy #COVID19
2020-04-30	"He Speaks From Both Sides Of His Mouth", Virology Professor Tackles Cross River Governor Over Production Of Coronavirus Vaccine https://eyeinafrica.com/he-speaks-from-both-sides-of-his-mouth-virology-professor-tackles-cross-river-governor-over-production-of-coronavirus-vaccine/… #trending
2020-04-29	COVID-19 #Coronavirus #Vaccines Why even medical doctors need to have watchdog supervision medical experimentation on minority communities is an historical fact from syphilis, gonorrhea, HIV, to yellow fever etc w #Africa, African Americans & prisoners prime targets #USPHS
2020-04-03	https://theconversation.com/africa-must-make-sure-its-part-of-the-search-for-a-coronavirus-vaccine-136531 @nrabach1 , this is what you've been saying. Africa must be involved, one way or another.
2020-05-02	‘Coronavirus: WHO Set To Commence Vaccine Trials In Nigeria’ - Listwand - http://eepurl.com/g11POX
2020-05-01	Here is why you should pick up a copy of The Guardian on Saturday.⁣⁣ ⁣⁣ Adetoke ‘Laolu-Ogunranti⁣ ⁣⁣ #MayDay2020 #PremierLeague #GhaliNaaba #JoeBiden #DonaldTrump #CoronavirusVaccine #Lockdown #Coronavirus #Covid_19 #Nigeria #Africa
2020-05-01	Wow that's wisdom by the Equatorial Guinea Minister of Health to take packages of Madagascar's Coronavirus medicine Covid Organics it's worth trying whilst some are waiting for the saviours from you know where. Bringing vaccines and chips. Africa Vhuka. @AfricaFactsZone
2020-05-01	Africa might want to discover Corona Virus vaccine eternally.
2020-05-01	As expected, @WHO has refused to acknowledge the corona virus treatment from Madagascar probably because "a vaccine is very unlikely to come from Africa", numerous international media have reported Madagascar stunned the world last week when President Andry Rajoelina l
2020-05-01	Vaccine for #coronavirus doesn't exist yet so how come various companies are importing it to #Africa #Nigeria?! Someone is Lying to you Treatment with antivirals works and levels of ill/dead in hot climates are pitiful, I bet they didn't count on it...natural or not its treatable
2020-04-30	New post: Global solidarity collapses over access to coronavirus testing kits and vaccines, says Africa CDC director – African Business Magazine https://toptrendingsonline.com/2020/04/30/global-solidarity-collapses-over-access-to-coronavirus-testing-kits-and-vaccines-says-africa-cdc-director-african-business-magazine/?utm_source=rss&utm_medium=rss&utm_campaign=global-solidarity-collapses-over-acc…
30-04-05-3030	Up next on @voa_ie , the United States says it wants to look into Chinese labs to uncover the origin of COVID-19. Plus, what does the research show thus far on the development of a coronavirus vaccine? Tune in at 1705UTC
2020-04-30	Africa could dream of Corona Virus vaccine eternally.
2020-04-29	“New outbreaks of polio will appear because we will not be able to administer the vaccines in time.”
2020-04-29	#COVID19 reveals what is at stake when we don't have the protective shield of immunization. It’s not yet available for coronavirus but we do have vaccines to prevent other serious diseases like measles and polio. Let’s use them to protect every child. #VaccinesWork
2020-05-01	Everyone is looking at Bill Gates for the Coronavirus Vaccine when the 'cure' is actually here in Africa from Madagascar. I don't care what it is but I would take that 'cure' from Madagascar than any Vaccine from Bill Gates. I am a believer in Africa. For Africa!
2020-05-01	Africa been wise of any Vaccine to cure Corona Virus
2020-05-01	It's a game. As they try to promote their vaccines, let us promote our own Malagasy Covid-Organic and every herbal research. We should learn to act in Africa and stop complaining. #Coronavirus #Covid19 #Africa #Africans #CovidOrganic #Madagascar
2020-05-01	Africa won't dream of Corona Virus vaccine without worry.
2020-05-01	Global solidarity collapses over access to coronavirus testing kits and vaccines, says Africa CDC director https://biasharadigest.com/2020/05/01/global-solidarity-collapses-over-access-to-coronavirus-testing-kits-and-vaccines-says-africa-cdc-director/
2020-04-30	Can you clarify information on attempts by Nigerian Senate to pass a Bill that will make #coronavirus vaccination mandatory for Nigerians going out of the country and everyone coming to Nigeria? This mandatory vaccine campaign is sponsored by Bill Gates and the EU.
2020-04-30	World Health Organisation (WHO) has refused to acknowledge the corona virus treatment from Madagascar because "a vaccine is very unlikely to come from Africa", numerous international media have reported.
2020-04-30	Africa could reach for Corona Virus vaccine forever.
2020-04-30	Everyone know the right thing to do is to lockdown for as long as there is no vaccine. But in Africa, it is either we choose hunger or corona virus if we must continue the lockdown. One of them will prevail.
2020-04-30	🙆🏻‍♀️Tanabata tree @DoctorRamani SyringeMicrobe @elonmusk is stil not on my platform @OneMillionOfUs_ Is it a game, of can't he jump Exclamation question mark I take 2 #COVID19 troubles seriously https://qz.com/africa/1836417/africa-may-lose-out-on-covid-19-genomic-sequencing-for-vaccines/ @NAACP @RNCLatinos respond differently to Microbe
2020-04-30	Africa might want to provide Corona Virus vaccine without worry.
2020-04-30	At Least 89 Vaccines Are Being Developed. It May Not Matter.
2020-04-29	With all due respect; Bill Gates, King of Vaccines, was in S. Africa, Feb 7 2020, attending a well-to-do tennis tournament- could he not have alerted the S African people to isolate? Or was the coronavirus waiting till tennis was over?
2020-04-29	African scientists must join the search for #COVID19 vaccine, says Gale Ure from @WitsUniversity . Should Africa not be involved, "it will be an indictment against medical research’s basic foundation – to allow people to choose to be part of the solution."
2020-04-29	There are at least eight types being tried against the coronavirus, and they rely on different viruses or viral parts: Virus vaccines, Viral-vector vaccines, Nucleic-acid vaccines, Protein-based vaccines.
2020-04-29	As we begin #WorldImmunizationWeek, we need to come together to find a more effective response to #coronavirus by funding & developing a #vaccine. The hope that the world will get through this crisis hinges on it. http://wrld.bg/fhAm50zrlgr #COVID19 #VaccinesWork @muhammadpate
2020-04-29	The Madagascar have a medicine against the corona virus, and Africa gonna use. So we don't need his vaccine.
2020-04-29	"The flu vaccine won't protect you from getting #COVID19. But by being protected from influenza, people could avoid unnecessary doctors’ visits & protect vulnerable groups from potentially more severe disease." Prof Venter receives funding from the NRF.
2020-04-29	Interesting bc Bill Gates is guilty of doing the same exact thing in Africa. I sure hope word is getting out to all Americans who are actually WAITING for his Coronavirus Vaccine! It will make he & Dr. Fauci more MILLIONS upon MILLIONS while sickening & killing another generation
2020-04-26	Did you know that Uganda has representatives among the medics working on attaining the Coronavirus vaccine? We’re that respected when it comes to handling pandemics not just in Africa but globally.
2020-04-28	First volunteer in UK #coronavirus vaccine trial has died - News Oxford So we have a volunteer who dies in the U.K. from proposed vaccine as well as I heard people in Africa died too.. You wanna take it?
2020-04-24	With a straight face the @BBC expert says that if the Oxford vaccine developers "do not get a quick result in the UK, they're considering to run a trial for this #coronavirus #vaccine in #Kenya." Beware #Africa! They plan to make you the guinea pig to test their junk vaccines.
2020-04-24	Europeans must Respect Africa U.K. scientists are now considering coronavirus vaccine trials in Kenya after two French Scientists Racist attempt to use Africans as Guinea Pigs failed miserably. Are they testing our Patience or playing with our psychology?
2020-04-23	Head's up: First patients injected in UK Coronavirus vaccine trial I also find this interesting: "The Oxford team is also considering a vaccine trial in Africa, possibly in Kenya..." @ObamaMalik
2020-04-23	[ANALYSIS] Africa must make sure it's part of the search for a coronavirus vaccine https://bit.ly/3eJf2pp #eNCA
2020-04-20	Good. I hope the next news SHOULD be medical researchers have come out with a coronavirus vaccine or covid19 medicines. Go Africa rise Africa
2020-04-20	South Africa might see coronavirus vaccine trials starting later this year. That's according to South African Medical Research Council president and CEO Dr Glenda Gray. Tune in on #DStv403 for #Day25OfLockdown
2020-04-16	Considering the GLOBAL STAMPEDE especially in Europe & America to invent new testing machines, a vaccine and even a cure for the Coronavirus, one can't fail but notice the collective decision by AFRICA to set out this international effort and wait on the sidelines for the results
2020-04-13	We don't want a coronavirus vaccine which doesn't work for the majority of Africans, that's why genome sequencing is so important But a lack of resources means scientists have had to prioritize testing. Only 1% of genome sequences are from Africa
2020-04-13	The conquest of the New World... what was it worth in today's dollars? A trillion dollars? Europe was willing to enslave Africa & commit genocide in the New World for a trillion dollars. That's what the new coronavirus vaccine is worth. BMGF is trying to enslave the world again.
2020-04-10	BREAKING: FIRST 7 CHILDREN WHO HAD CORONAVIRUS VACCINE TESTED ON THEM INSTANTLY DROPPED DEAD! COVID-19 vaccination in Senegal West Africa was started 2 days ago and seems to be having the desired effect so far. THE VACCINE IS THE VIRUS!
2020-04-10	7 children died from Coronavirus vaccine in Africa. Video has been removed. #QAnon #QArmy
2020-04-10	Coronavirus vaccine trial kills seven children in Senegal, Africa. In the video, they are saying the doctor vaccinated seven children and they all died. The two articles that were previously available are now gone. Please share. They are censoring this.
2020-04-08	WHO boss says Africa not testing ground for coronavirus vaccine, terms remarks as ‘racist’ http://ow.ly/xp7s30qw09F
2020-04-07	Coronavirus vaccine: WHO rejects using Africa as testing ground
2020-04-07	The colonial mindset dies hard, and when two #French doctors suggested using #Africa as a testing ground for a coronavirus vaccine, it was never going to go well… MORE: https://on.rt.com/aebk
2020-04-07	WHO slams scientists' 'racist' calls for Africa to be coronavirus vaccine testing ground
2020-04-07	If you don't believe white people would be cruel enough to use Africans as guinea pigs to develop a coronavirus vaccine, you should know that white people intentionally spread HIV in South Africa during the 1980s and 1990s.
2020-04-06	Coronavirus: Africa will not be testing ground for vaccine, says WHO - BBC News
2020-04-06	WHO slams scientists' 'racist' calls for Africa to be coronavirus vaccine testing ground
2020-04-06	"Africa cannot and will not be a testing ground for any vaccine." WHO Director-General Dr. Tedros condemns remarks by some scientists that a potential #coronavirus vaccine be tried there first
2020-04-06	World Health Org DG @DrTedros brands French scientists saying Coronavirus vaccine should be trialled in Africa, as racist. Adds that Africa will not be a testing ground & that this ‘colonial hangover’ needs to stop
2020-04-06	Africa has the least Corona Virus cases and these Anglo Saxon mu fuckas are so MAD. No vaccine testing should be done in Africa. Test it on these trust fund babies in new York. How bow dat.
2020-04-06	Two French doctors proposed the idea of testing a potential coronavirus vaccine in Africa. Their comments sparked outrage online, with many calling them racist
2020-04-05	South Africa will participate in a WHO Coronavirus vaccine trial in June. Source: BusinessTech.
2020-04-05	Coronavirus has exposed African leaders. All these Vaccines suggestions being made on Africa while our so called leaders are quite only shows one thing. We are lead by fools. Africa needs leaders who will put Africa first. not these Charlatans we have as leaders.
2020-04-05	Bill Gates confident a potential coronavirus vaccine will work in Africa, but Twitter does not think so ....NO why not test it in one of USA states which have not recorded high number of affected people .
2020-04-05	Italy- 11,5956 deaths China- 3,314 deaths USA- 2,918 deaths Spain- 7,716 deaths The whole of Africa- 23 deaths Yet, they want to test vaccine in Africa! First they were worried about the slow spread of coronavirus in Africa, now they want to test a vaccine in Africa. Why us???
2020-04-05	WHY IS AFRICA AT THE FRONT LINES OF THIS CORONAVIRUS, HONESTLY WHY DONT THEY START THEIR #vaccine IN PLACES WITH HIGH CORONA DEATHS (CHINA,ITALY,ETC.) AFRICA IS NOT A TEST GROUND, WE ARE NOT LAB RATS WHO NEED TO BE EXPERIMENTED ON... #DearMrPresident WHY SELL US, WHY?
2020-04-05	Spam news websites registered in West Africa are spreading a false claim that President Trump will soon announce a coronavirus vaccine.
2020-04-04	Doctors who want to test experimental coronavirus vaccines in Africa, which has the fewest cases worldwide, is the modern equivalent of Nazi and Unit 731 doctors who so cruelly experimented on human beings. Doctors can be monsters.
2020-04-04	"Africa isn't a testing lab." Backlash after two French doctors suggested that a potential vaccine for coronavirus should first be tested on people in Africa.
2020-04-04	It seems officials that some leaders in Africa have offered their people to foreign pharmaceutical firms to be used as experiments in the coronavirus vaccine. I urge all of us to reject these racist machinations
2020-04-04	DR Congo agrees to allow coronavirus vaccines from USA, China and Canada to be tested in it, Jean-Jacques Muyembe, a Congolese official states. Africa as a whole has 7,000 cases. USA has 277,000 cases, Italy has 119,000 cases, Spain, 119,000 cases
2020-04-04	Drogba and Eto'o slam doctors who proposed testing a coronavirus vaccine in Africa.
2020-04-03	Samuel Eto'o and Didier Drogba lead crusade against 'racist' professors' plan to test coronavirus vaccine in Africa
2020-04-03	"Africa is not a laboratory". - Didier Drogba and Samuel Eto'o have both rebuked two racist French Professors, French Professors, Jean-Paul Mira and Camille Locht who said Africans should be used as guinea pigs for the yet-to-be-approved coronavirus vaccine on French TV.
2020-04-03	I think they should start the testing there. Looks like they need the Coronavirus Vaccine more. Africa can wait thanks
2020-04-03	Two French doctors proposed the idea of testing a potential coronavirus vaccine in Africa. Their comments sparked outrage online, with many calling them racist
2020-04-03	The fact that Coronavirus vaccine testing is taking place in Africa is sickening. Africa doesn’t even have half the cases that the UK/Europe/USA or China has. AFRICAN PEOPLE ARE NOT GUINEA PIGS
2020-04-03	'Africa is not a laboratory' - Drogba joins Eto'o in denouncing 'racist' remarks by French doctors Professors Jean-Paul Mira & Camille Locht said on French TV, the vaccine that could be effective in treating coronavirus should first be tested in Africa.
2020-04-03	Someone said “THE VACCINE THAT COULD BE EFFECTIVE IN TREATING CORONAVIRUS SHOULD FIRST BE TESTED IN AFRICA" & then African leaders have remained silent, which means that they agree with this ideology.
2020-04-03	Samuel Eto'o via IG slams doctors who want to test the coronavirus vaccine in Africa: "You're just sh*t! Africa is not your playing ground!
2020-04-03	'You're just SH*T!' - Samuel Eto'o & Didier Drogba slam French medical professors over "racist" remarks that coronavirus vaccine tests should be conducted in Africa.
2020-04-03	Two French doctors suggest on live TV that #coronavirus vaccine experiments be carried out in #Africa.
2020-04-02	These are French scientists, who plan to test the coronavirus vaccine in Africa, since we are poor, unruly and lacking in resources, as had been the case for AIDS using African prostitutes. . The words they used are pretty degrading for Africa as if we were their lab's pets.
2020-04-02	No one Absolutely No One Not a single soul Two French Doctors on live TV Dr. 1 “We should test the new Coronavirus vaccine in Africa” Dr.2 “ Yeah that’s a good idea. We can try it on prostitutes just like we did for AIDS” Why am I not shocked?
2020-04-02	African governments must pay attention to incoming threats from the West. In times of scarcity, attacks on African bodies & our resources are justified. These medical research French doctors are on television suggesting that Africa be where they test the coronavirus vaccine.
2020-04-02	Unbelievable. French doctors suggest on national TV to use Africa as a testing ground for #coronavirus vaccine. “Like we do tests on prostitutes”, one says.
2020-04-02	“Scientists all over the world have broken down boarders over the search for #coronavirus vaccine. NEVER BEFORE, have so many experts in almost all countries focused simultaneously on a single topic & with such urgency.” - NYTimes So scared that Africa may get the Vaccine last.
2020-04-02	Africa must not accept Bill Gates' CoronaVirus vaccine. Let him take it where it is needed the most. Italy, UK, Spain etc needs Bill Gates’ #Covid19 the most.
2020-03-30	Common sense dictates that @BillGates takes his Vaccines to Italy and Spain FIRST before coming to Africa. My family members will NOT be taking that vaccine. If we perish, we perish!! #CoronaVirus
2020-03-30	Why does @BillGates want to start with his “Vaccines” in Africa not Italy, Asia, Spain or America? #CoronaVirus!!
2020-03-25	Scientists in other countries are looking for Coronavirus vaccine. Their governments are financially supporting them to do so. I am not sure whether African governments are doing the same. Let’s hope they are thinking about it! Good morning Africa!
2020-03-24	http://News24.com | South Africa starts preliminary work on a coronavirus vaccine
2020-03-20	"There is currently no vaccine for the #coronavirus but one will likely be available within the next 18 months. However, South Africa will begin participation in a World Health Organisation vaccine trial in June" - Minister of Health Dr Zweli Mkhize.
2020-03-20	May take longer for this vaccine cos initially they were targeting Africa. Africa has been mentioned negatively way too many times by WHO, it’s really concerning. Can’t they at least applaud us bcos Corona virus isn’t spreading that quick like in Italy? What did Africa do ?
2020-03-19	If this Coronavirus was first discovered in Africa, I bet my life the white man would have made sure no African leaves the continent until there is a vaccine. The upside of this virus is that the world is taking a rest from carbon emissions/ pollution. The earth is breathing
2020-03-19	JUST IN: South Africa is amongst the selected countries for testing the new coronavirus vaccine , SABC reports. #CoronavirusInSA #CoronaVirusSA
2020-03-18	As the first vaccine trial begins for the coronavirus in the US, the World Health Organisation says South Africa is among a group of countries that have committed to being part of a series of smaller trials testing different methods and treatments. #sabcnews
2020-03-16	If only the Coronavirus vaccine was Lynx Africa....
2020-03-14	#coronavirus vaccine invented by a Ugandan researcher!!!.. Just imagine that headline!!!.. Africa arise, it’s our time to shine.
2020-03-08	“Gates Foundation has also committed $100 million to global coronavirus response, with emphasis on vaccine and drug development and improved testing, treatment and control in vulnerable parts of Africa and South Asia.” More competence and compassion than President* Trump.
2020-03-02	Great news is that the #Coronavirus doesn’t like heat which may well explain why there are so few cases in Africa and South America. Hopefully there will be a vaccine by the time winter comes.
2020-02-22	We have just appointed Dr @JNkengasong , Director @AfricaCDC & Prof Samba Sow, Director-General of the Center for Vaccine Development in Flag of Mali, as special envoys on #COVID19, to provide strategic advice and high-level political advocacy & engagement in Africa- @DrTedros #coronavirus
2020-02-17	Here's why the WHO says a coronavirus vaccine is 18 months away via @TC_Africa https://theconversation.com/heres-why-the-who-says-a-coronavirus-vaccine-is-18-months-away-131213?utm_medium=amptwitter&utm_source=twitter @Petchary @christufton
2020-02-16	To all my followers in Africa please don’t get that coronavirus vaccine when they bring it there these people mean you nothing but harm
2020-02-13	00:00 : Jackie Chan offers R2 million reward for coronavirus vaccine 00:02 : South Africa could soon help finance China’s fight against the novel coronavirus outbreak
2020-02-10	13 - Gates has also pledged millions of dollars towards a coronavirus “vaccine” program that he is about to implement in Africa. That’s not concerning....
2020-02-09	DEAD OR ASSASSINATION? Frank Plummer - Canadian National Microbiology Laboratory Scientist working on a Coronavirus(HIV) vaccine is dead under suspicious circumstances. Was he Assassinated In Africa? He is key to the Chinese Biological Espionage case.
2020-02-07	“Canadian Scientist, Frank Plummer,key to Coronavirus Investigation has died in mysterious conditions in Africa. He received Saudi SARS Coronavirus sample,was working on Coronavirus (HIV) vaccine in Winnipeg based lab from where the virus was smuggled...”

## Sheet: COVID19
Date	Tweet
2020-05-04	COVID-19 HERBAL TONIC CURE: WHO REFUSE TO RECOGNIZE ITS CERTIFICATION, BEING AN AFRICA PRODUCTION World Health Organisation has refused to acknowledge the covid19 treatment from Madagascar because"a vaccine is very unlikely to come frm Africa", numerous int'l media hav reported
2020-05-04	COVID-19: SA starts coronavirus trial of TB vaccine | eNCA
2020-05-04	Africa leaders abandoned Chinese covid19 vaccines and endorses Madagascar herbal cure for coronavirus
2020-04-03	The world is focused on the development of diagnostics, vaccines and drugs for #COVID19. In this context, it’s important to look at how prepared African scientists and institutions are to lead clinical trials for vaccines and medicines
2020-04-03	Would you rather take the WHO approved Vaccine or COVID-organics cure created in Madagascar?
2020-04-01	Africans should go for nature herbs to fight against covid19, we don't want white people vaccine... I don't trust world health organisatio again... @ibelieveinafricanatureherb...... Africa have the cure...
2020-04-01	Watch this video and see why communities all over the world—including in Africa—must act swiftly to combat the spread of #COVID19. Until there's a treatment or vaccine, the virus is likely here to stay. We can all do our part to slow its spread.
2020-04-06	Ebola epidemic showed that, not only do PHC services get 'crowded out' during epidemics, but countries are left with new PHC problems in their wake eg increase in vaccine preventable deaths. Are we creating this same monster with #COVID19? We explore this on our next #SPARCchat
2020-04-06	Is there a link between age, heat, BCG vaccine or something else and the low levels of Covid19 cases in Africa and South Asia? Or are we simply not testing enough and at the edge of the precipice?
2020-04-06	It's time we love eachother in africa, we have a vaccine Madagascar made use it, I repeat use it #COVID19
2020-04-05	Pleased to be on panel and discussion with @Jnkengasong and colleagues about #COVID19. Great need for new drugs and vaccines. Yet, limited contribution to trials from Africa, in spite of eminent scientists. Funding and regulatory barriers can be addressed. @AfricaCDC
2020-04-05	https://youtu.be/HEgyUoG4214 #research #HealthForAll #pharma #COVID19 #vaccine #webinar #research #InfectiousDisease #Chemistry #pharmaceutical_chemistry #august #Europe #asia #Africa #Corona AWARDS #BESTPOSTER #BESTPRESENTATION #YOUNGRESEARCHFORUM pharma.chemistry999@gmail.com
2020-04-05	South Africans may own a big stake in Oxford’s promising #Covid19 vaccine – eventually http://goto.bi/Vaccine-find
2020-04-05	Trump Promises Early Coronavirus Vaccine #COVID19.
2020-04-05	BILL GATES! Want 2Use The #COVID19 Vaccine 2Reduce Africa/Nigeria Population? You Don't Mean it! How Dare He? You Well, Yes You... You Well? Na Wetin our Prick and Toto Don Produce...
2020-04-05	Greetings #Africa, congrats for turning down Big pharma/WHO/EU vaccines and their faulty test kits, they are ignoring your own natural herbal cure for Covid19 anyway. #AfricansAreNotLabRats
2020-04-05	South Africa test BCG as potential #COVID19 vaccine https://radionigeria.gov.ng/2020/05/05/south-africa-test-runs-bcg-as-potential-covid19-vaccine/
2020-05-04	@eucopresident opening the #GlobalResponse pledging event against #COVID19: « Vaccines, treatments and therapies will be crucial for Europe. But even more critical for our most vulnerable partners, such as Africa. They must be at the Red heart of our solidarity. » #AUEU
2020-05-04	German universities and research institutes are playing their role in the fight against the #coronavirus Up pointing index Scientists at @UniFAU are working on a #vaccineSyringe against #COVID19 #researchingermany #fau
2020-05-03	I think it is very shallow and gullible of us to expect the world to approve something that comes out of Africa as a working treatment for respiratory illnesses like #Covid19. Let's just sip on Umhlonyane and shut up. #MadagascarCure Their vaccines will find us on the way
2020-05-03	WAELE AFRICA Cameroon: Africa is NOT a testing ground for Covid19 Vaccine!
2020-05-02	The solution to COVID19 in Africa is in Africa. We must look inward and say no to elitist patent vaccine
2020-04-30	Two French scientists actually have been vaccinating Children in #Guinea. Two children died immediately after #COVID19 Vaccine trials.
2020-04-30	Why are they making vaccination microchip compulsory for people, if they are not the once behind the covid19.We say no to bill gates microchip microchip vaccine This law Nigerian government wants to enforced goes against international human wrights law
2020-04-30	A potential COVID-19 vaccine boosted markets and gave investors confidence.
2020-05-06	You are welcome to join this Webinar session on Covid19 Vaccine in Africa https://us02web.zoom.us/webinar/register/WN_DbmJ1dTKTFyxzFFzdskFgQ… #COVID19 #COVID19vaccine #covid19africa
2020-05-06	https://youtu.be/HEgyUoG4214 #research #HealthForAll #pharma #COVID19 #vaccine #webinar #research #InfectiousDisease #Chemistry #pharmaceutical_chemistry #august #Europe #asia #Africa #Corona AWARDS #BESTPOSTER #E_poster #YOUNGRESEARCHFORUM
2020-05-05	Bill Gates wants to make Africa’s crops gmo, also gmo vaccines is an issue because it has gmo yeast. #BillGates #vaccines #COVID19
2020-05-05	Visit us at: http://myafricanaffairs.com let us know if you have any story to share with us. #StayHome #staysafe #COVID19 #coronavirus #Africa #AfricansAreNotLabRats @_AfricanUnion What's up? No to any stupid #COVIDー19 vaccines. #COVIDIOT
2020-05-04	Who's Fooling Whom with this Covid_19 lockdown scam? #Checkpoint #COVID19SouthAfrica #Covid19SA #Covid_19 #lockDownSouthAfrica #lockdown #COVID19 #coronavirus #SouthAfrica #SouthAfricaLockdown #ANC #USA #ChinaMustExplain #WuhanVirus #Corruption #vaccine #Africa #MadagascarCure
2020-05-04	Had a great discussion today on Covid19 vaccine trials in Africa with @BonneyTunya @RichardMihigo @CKyobutungi Why so much resentment and fear for Vaccines? Are past pandemics and misinformation to blame? Here’s a snippet of the show Full clip on BBC Africa Facebook page
2020-05-04	"Vaccines have to be tested in diverse populations, across different regions where uptake is targeted. It is important that Africa is active in the development process. However, participation must be voluntary & in compliance with the ethical guidelines." - @CKyobutungi #COVID19
2020-05-04	Vaccines developed in Africa should undergo the same process as vaccines produced all over the world to determine their safety and effectiveness. So much to learn listening to @Ckyobutungi on the role that Africa can play in search of the #COVID19 vaccine at @BBCAfrica
2020-05-04	Yaani Africa got #COVID19 vaccine but the western countries consider that as witchcraftcy
2020-05-03	"Translation: Tanzania will be ordering Covid19 Med from Madagascar . I hope other Africans can support Africa in this way. If Africa cures itself we might be free of the western vaccine for the same (which has a lot of people worried quite frankly)" #AfricanRevolutionaryForces
2020-05-03	By now I expect every African leader to rally around Madagascar or even support other African scientist trying to come up with solution and not wait for WHO or Vaccines..Africa will beat Covid19 first...Motherland is proud...Proudly African...
2020-05-03	WAELE AFRICA Cameroon: Africa is NOT a testing ground for Covid19 Vaccine!
2020-05-02	What does #Nigeria think about these articles where #BillGates states that he believes that we need "Population Control" in Africa. Do we still trust the Gates Funded NCDC to administer a #COVID19 #vaccine?
2020-05-01	PharmConferen1 #webinar #registration #abstract #virtualpresentation #specialdiscount 1st of May #FeelGoodFriday #Pharmaceutical #chemistry #research #Africa #asia #COVID19 #CoronavirusPandemic #coronavirusghana #vaccines #Hydroxychloroquine #MayDay2020 #StayAtHomeAndStaySafe
2020-05-01	Kenya is sending flowers to white people in the UK while Senegal is sending #COVID19 vaccines to the rest of Africa. The sun is rising from the West. #covid_19Ke #MayDay2020 #staysafe #coronavirusghana #coronavirusghana #whiteprivilege
2020-04-29	@DrTedros you’re a disgrace to the world especially Africa, Madagascar has 128 covid19 case with 90recoveries and not a single death yet you clam their herbal medicine doesn’t work. You are waiting for @BillGates deadly vaccines to declare it effective right? Shame... just resign
2020-04-29	He failed to solve Windows 10 problems but Bill Gates in Africa is also a Doctor who administers vaccines even though he is not a doctor. Has foreign aid eroded the thinking of African leaders such that they allow this on African soil? #COVID19 #arrestbillgates2020
2020-05-06	South Africa also begun #COVID19 BCG vaccine trial
2020-05-05	#COVID19 Daily Africa Update (May 5th): Health workers across the continent begin trials for different vaccines and drugs to fight Covid-19.
2020-05-05	My thoughts n the public fear of covid19 vaccine especially here in Africa.
2020-05-04	#Covid19 is TOO EXPENSIVE to Manage and TOO Social Distance-dependent for an Africa Country like #Kenya We are ALL Going to Die from this Disease-unless & Vaccine is found soon!
2020-05-04	Sir, so many western countries are waiting for the vaccines. I don't know if the people in those countries have been blinded but if they look at the way #Africa is handling this Covid19, their thinking will change. The remedy is already available.
2020-05-03	"without him children would be dying in Africa" so explain this??? They said no vaccine is expected for COVID-19 until 18 months time but they are passing pill for vaccination in Africa... With which vaccines? Why not in US which has most cases and deaths? #BillGates #COVID19
2020-05-03	Madagascar saved Africa, Bill is promoting vaccines on his Twitter account kunzima, he’s the covid19 expert. WHO will never approved the herb
2020-05-02	Bill Gate and his people thinks "they can in-plant a micro chipped in our body as Africans", in the name of vaccine to aid our immune against the COVID19 virus. We Africa, don't accept their vaccines. Say no to Bill Gate/friends vaccine, it's a new form of slavery.#Save Africa.
2020-05-02	Today H.E.Amira El Fadil, Commissioner for Social Affairs & I visited AU-PANVAC, Debre-Zeit, the institution that contributed to Rinderpest eradication to appraise how #COVID19 testing can be enhanced in Africa to ameliorate the pandemic & efforts made to develop a vaccine for it
2020-05-01	The ENTIRE CONTINENT of AFRICA has 1,640 deaths. Less cases than most COUNTRIES. Do not allow any vaccine testing to occur on the continent. Start in the other places with at least 3x's the amount of deaths or cases. #AFRICA #COVID19
2020-05-01	Vaccine trials have started in Africa and the vaccine is killing people already, are Africans really lab rats?? What about the ones responsible for the murders, are they actually getting away with this??, wtf is going on here?? #COVID19
2020-05-01	What do they need the vaccine for?! Here the COVID19 distribution map for you Coronavirus seem not to be #Africa problem. Forced lockdown is
2020-04-30	Experts are working to develop and test a #COVID19 vaccine that meets rigorous standards. As we wait and we hope, let’s remember that we already have safe and effective vaccines against other infectious diseases. The key to a healthy future is in our hands. #VaccinesWork
2020-04-30	This is why our @TexasChildrens #Vaccine Center @BCM_TropMed is developing a low-cost #COVID19 vaccine for #globalhealth. COVID19 now decimating populations in northern #Brasil (Fortaleza, Belem, Manaus), #Ecuador (Guyaquil), and soon probably Asia/Africa
2020-05-05	#COVID19 which was Born in Wuhan, China travelled to N. America, Europe,Asia,Africa & S. America & all being 1000's miles away but virus never made it to nearby Beijing or shanghai!! Did China administered vaccine to its rest of citizen before spreading virus? @realDonaldTrump
2020-05-05	Clay Richie: Corona encounters by Reuben Abati https://clayrichie.blogspot.com/2020/05/corona-encounters-by-reuben-abati.html?spref=tw… #News #Nigeria #Africa #Politics #CoronaVirusInNigeria #COVID19 #lockdown #NCDC #NCDCBill #vaccines #Lagos #Kano #Abuja #Poverty #Economy
2020-05-05	South Africa begins Covid-19 BCG vaccine trial. READ MORE: #COVID19 #CoronaVirusSA #Lockdown
2020-05-05	#COVID19 watch update, May 5: http://xhne.ws/7yFHZ - Belgium: Death toll exceeds 8,000 - Russia: New cases up over 10,000 in 24 hours - New Zealand: No new case for second day - South Africa: Tuberculosis vaccine trial starts
2020-05-05	#Covid19: Keeping Africa fed as the disease bites | Why a campaign to champion all vaccines matters now more than ever | #AfricaMonth: 3 young entrepreneurs committed to social transformation | https://bizcom.to/61/koj
2020-05-04	#Africa Should begin to look inward for local solution to #COVID19 rather than been carried away by the global politics around the cure and #vaccines. #LocalSolutions to #COVID19Nigeria @NCDCgov @Fmohnigeria @YoungLeadersN @WIONews @_AfricanUnion
2020-05-04	South Africa has pledged $1.3 million towards the development of a COVID19 vaccine. #COVID19 #Covid19SA #laudiumsunonline
2020-05-04	Europe & Africa have a strong track record in investing in R&I to fight global health challenges. To maximize impact of #COVID19 vaccine research pledged today, lessons should be taken from fight against poverty-related & neglected tropical diseases. #UnitedAgainstCoronavirus
2020-05-04	Glad top hear the strong focus on equitable access coming through in the #GlobalResponse for #COVID19 CharlesMichel - the vaccine being developed to fight #COVID19 will benefit everyone everywhere. "#Africa is at the heart of our solidarity"
2020-05-02	Covid19 Vaccine Testing in Nigeria! Dr Fiona Braka of WHO Nigeria should immediately show the letter where Nigeria expressed interest to be part of Global solidarity trial of Covid19 vaccine being developed! This is outrageous, disgraceful, disappointing & unacceptable in AFRICA
2020-05-02	Covid19 has claimed d lives of about 1m people worldwide. Thats why we need a global solution & that must be subjected to clinical trials & tests b4 its globally approved. Vaccines are like economic theories. D law of demand & supply is potent anywhere in d world including Africa
2020-05-02	Africa and Nigeria will never be free from the mental slavery of thinking that anything created and fashioned under a white man's knowledge and supervision is the Best. We have our locally developed vaccines. Ask @OMSMadagascar @WHO @WHONigeria @WHOAFRO #COVID19
2020-05-02	What do we see after all the noise about #AfricansAreNotLabRats & the supposed retort by @DrTedros & @WHOAFRO to French Doctors saying COVID19 vaccines will be tested in Africa? Astonished face African Governments with much smaller reported epidemics offering their citizens up as lab rats!Money-mouth face
2020-05-02	I think its tym we learnt living with covid19. the scourge has been in china since may 2019. vaccines are months if not years away. Lockdowns and curfews will not erase the virus but may erase humanity in Africa due to hunger. Best is to live cautiously but life has to go on.
2020-04-30	There is no vaccine for #COVID19 yet, but safe and effective vaccines exist for vaccine-preventable diseases. Immunization is the only way to protect against these diseases, and vaccines are one of the safest, most cost-effective tools to save children’s lives.#VaccinesWorkForAll
2020-05-04	Bill gates&WHO failed the mission of forceful vaccine. Now they want to use EU to sale their microchip vaccine.we dnt need vaccine in combating covid19 plandemic. Our chloroquine&Zinc.disinfectant light that kills virus in human body&Madagascar miracle cure enough to cure covid19
2020-05-04	Africa says :”don’t count on me to test your ‘fast track’ Covid19 vaccines” You have sufficient blacks & latinos in USA to do it in-house
2020-05-03	Great news for ECOWAS why can't Africa be ahead in this race of COVID19 treatment and vaccines
2020-05-03	same man who is pushing for forceful #BillGates covid19 vaccine, is the same man who brought in Chinese doctors to Nigeria who are currently killing people in kano. @realDonaldTrump @POTUS we want him arrested along side Bill. He's part of #BillGates depopulation group @realFFK
2020-05-02	Say NO to any Covid19 vaccine test in Africa. Why not in Europe where thousands are dying every hour? Every life is equal b4 God, none is superior than another.
2020-05-02	Ooh yes,yes we can,Africa can do it.we did it through Madagascar and im now too happy to see SADC Presidents including the AU Chair Mr Ramaphosa having a confravision meeting with Madagascars Rajoelina discussing a Covid19 herbal cure.Thanx to Dr Jerome. away with Gates vaccines
2020-05-02	Bill Gate and his people thinks "they can in-plant a micro chipped in our body as Africans", in the name of vaccine to aid our immune against the COVID19 virus. We Africa, don't accept their vaccines. Say no to Bill Gate/friends vaccine, it's a new form of slavery.#Save Africa.
2020-05-02	God bless you for this intelligent reasoning, they want to use us for their evil experiments.Some French scientists said they were going to be kickstart covid19 vaccine trials in Africa,dis government and borrow-borrow;what if one the conditions to borrow more money is to allow.
2020-05-01	.@DrTedros signs new @WHO -European Investment Bank @EIB MOU; aims to will inject 1.4 billion EUR to address #COVID19 impact in #Africa, 5.2 billion EUR for #COVID19 response outside #EU, & support new #EU #Malaria Fund, #antimicrobial resistance, & #COVID19 #vaccine development
2020-05-01	Madagascar has the vaccine for COVID19, the cure is in Africa! It has a 72% recovery rate and no one's talking about it? Senegal and Congo has partnered with the Madagascar govt for the cure, what is Nigerian Govt waiting for?
2020-05-01	My honorable Senator,it will be Supa if we try d madagascar's Covid19 herbal vaccines, we've got nothing to lose.lets support a united Africa.Or is it bcos diz herbal is not from the western nation.Dir have been 128 cases with no increase 4 ova a week.& 75 cured an zero death.pls
2020-05-01	If Africa is worried about access to testing kits, the even greater concern is vaccines. It is outcompeted by richer nations for access to healthcare equipment as global cooperation takes a hit. My interview with the man leading #COVID19 response in Africa
2020-05-01	That MF wants depopulation... Abortion drugs in vaccines in Africa...vaccines that paralyzed thousands in India n now he s gonna be the first to come up with covid19 drugs..this time with nano chips to store date in chromium tattoos ...some shit developed by MIT last year
2020-04-30	#COVID19: Vaccine trials ongoing in 5 African countries Once again African leaders embracing Medical Imperialism. No wonder more #coronavirus deaths are being recorded due to these vaccine trials. #AfricansAreNotLabRats #AfricaIsNotATestingLab
2020-04-30	Don't dismiss philanthropy: it's crucial during the coronavirus crisis: Whether it’s helping research a vaccine or supporting those worst hit by the pandemic, private giving is needed as never before https://bit.ly/3f4V3Sb via @guardian #Philanthropy #COVID19
2020-05-02	Hi @swedishPM the world urgently needs a vaccine against #COVID19 — but funds are running out. Will you step up support to @CEPIvaccines and @gavi to help eliminate #coronavirus worldwide?
2020-05-02	Fuck you Bill Gates #london #slovensko #crystals #manifestation #highvibrations #positivevibes #covid19 #nhs #5g #earth #fakenews #wakeup #notovaccines #europe #asia #northamerica #southamerica #africa #newzealand #australia #dancer #meditation #freedom
2020-05-02	DO NOT RETURN SCHOLS FOR TO VACCINATE/KILL OUR CHILDREN #COVID19 TWO CHILDREN VACCINATED AT SCHOOL DIED! https://youtu.be/T5Z1v1Ul98c #OPENBORDERS4BLACKS2RETURN2AFRIKA
2020-05-02	Of course, we should.From all indications, vaccines should be readily accessible from Sept/Oct. You & I know there’s malaria cure so you’re not afraid to visit or live in Naija or W/Africa. If there’s no cure, then it’s risky. Therefore when there’s covid19 vaccines/cure, we move
2020-05-02	They even would announce European medicine /vaccine that are yet to go to trials youl find that all over the news, but here we are Madagascar is having a herbal medicine for covid19 but none of those big media want to say a single word about it. Africa we not free at all
2020-05-02	We have 2 Drs. heading our Covid19 issues in South Africa. They rely on @WHO and @CDCgov who are part of the problem. As a layman I can understand every word that Dr Mikovits speaks of vaccines & viruses. @DrZweliMkhize and @DlaminiZuma please look at @DrJudyAMikovits & @va_shiva
2020-05-02	Some wks back, two idiots from the West said Africa should be used as Guinea Pig for trials of vaccine 4 #COVID19 . Yesterday, the PTF said they've joined the solidarity nations 4 experiemental vaccines. Yet, some of our pple said they've d cure bt no official statement till now.
2020-05-02	CONGO is still saving AFRICA @MTamfum made the Ebola vaccine and now Jerome brings COVID19 medicine both never got the recognition they deserve where is @WHO ? Why keeping quiet about these heroes?
2020-05-01	Instead of outrightly condemning the initiative, why didn't @WHO @DrTedros add Madagascar's COVID-Organics to its clinical trials? You once referred to the suggestion of using Africa as testing ground for #COVID19 vaccine as 'hangover from a colonial mentality'. You can do better
2020-05-01	Dr. Jerome found an effective covid19 cure in Madagascar.He is Congolese. Research about his discovery.Sign this petition to the WHO to refuse vaccines coming into Africa which kill our people.Thank you for the solidarity.Sign the Petition! http://chng.it/tGvz7Gg2 via @Change
2020-05-01	NIGERIAN GOVERNMENT WANT VACCINE FOR COVID19 TO BE MANDATORY. NIGERIA GOVT WHO ARE YOU WORKING FOR? WE WILL REJECT ANY VACCINE FROM BILL GATES ,VACCINE SHOULD BE CHOICE NOT MANDATORY .AFRICA WILL REJECT EVIL PLANS BY SO CALLED BILLIONAIRE.
2020-05-01	It's a game. As they try to promote their vaccines, let us promote our own Malagasy Covid-Organic and every herbal research. We should learn to act in Africa and stop complaining. #Coronavirus #Covid19 #Africa #Africans #CovidOrganic #Madagascar
2020-05-01	Meet the american Doctor who has being treating thousands Americans who're covid19 positive with chloroquine. The global cult media will never air this& #Madagascar for you to see because it goes against their compulsory bill gates microchip vaccine craving for New world oder
2020-04-30	Bill Gates and WHO were busy counting the trillions they would make with their Covid19 'vaccine' but Africa is about to spoil the party. Madagascar should sell the herbs to Africans, the west can keep their vaccines.
2020-04-30	Nearly half of all jobs in Africa have been wiped out as a result of #COVID19. With so many lives and livelihoods at stake, when will the lockdowns end, and what will that look like across the world? Read our latest article:
2020-04-30	#StoptheNCDCBill Take the vaccine to America they need it more, Take the vaccine to Italy,France,Germany,Spain, Asia,south Africa, They all have more covid19 casualties than Nigeria. We know say our leaders need the money but we as citizens need our freedom to basic human right.
2020-04-30	PLEASE SIR WE NEED YOUR HELP IN WEST AFRICA EXPECIALLY IN TOGO AND GHANA, YOU MUST SAY SOMETHING THE VACCINES OF COVID19, THE CHINA GOVERNMENT WANTS TO EXTERMINATE YOUR POPULATION
2020-04-30	Don’t quote me but I heard that some vaccines we used to get when we were kids (in Africa) is probably improving our immunity odds when it comes to Covid19. When I look at how my compadres are adhering to confinement (not!) i am starting to believe that it is possible...
2020-04-29	Vaccines work by alerting your immune system so that you build an immunity. The LGBT people dying from COVID19 don't have an immune system. There are 25 million LGBT/HIV people in Africa. By December most of them will be dead. Is a time to pray.
2020-04-29	African scientists must join the search for #COVID19 vaccine, says Gale Ure from @WitsUniversity . Should Africa not be involved, "it will be an indictment against medical research’s basic foundation – to allow people to choose to be part of the solution."
2020-05-01	The #Africandiaspora stands against #clinicaltrials of #COVID19 #vaccine in the #DRC #Congo: "Africa is not a laboratory and Africans are not lab rats". #Africa @WHO #Coronavirus #SARSCoV2 https://globaltradexchange.com/gloliblo/blog.html?pstid=20a30d9890b6d2b5c64ff9c7e521ec2d
2020-05-01	How can Africa accelerate its #COVID19 response? White heavy check markImprove testing capacities White heavy check markFast-track PPE deliveries White heavy check markIncrease ventilators & medical personnel White heavy check markAddress drug & vaccine afforability
2020-05-01	a new EU Malaria Fund for more effective vaccines, drugs and diagnostics - tackle antibiotic resistance and develop new antibiotics - invest in primary health care in Africa and Middle East - support #COVID19 supply chain system - study market failures in public health
2020-05-01	seems the Dukreka video isnt about covid19. Its another vaccine which killed 2 children in a school in Dukreka africa 'Update: Note that I've had a message to say that the vaccination campaign in this video was prior to the COVID Pandemic??'
2020-05-01	America, Europe & Asia were busy searching for cure or vaccine. In Africa, Madagascar Flag of Madagascar came up with a cure, Senegal Flag of Senegal developed & are producing affordable test kits for COVID-19. Here, they are busy looking for LOANS from countries and organizations. #stopncdcbill #COVID19
2020-04-30	My preprint is featured on the @ResearchGate #COVID19 community page. Read it here:
2020-04-30	He's taking joy in this deliberate release of covid19 because it gives him the opportunity to push his vaccines. He stated in a few interviews that his vaccines will lower population growth. Look at the damage his vaccines did to Africa and india! Eugenics and genocide
2020-04-30	OMG COVID19 vaccine test killed two child in Africa! Hospitals in JA sho... https://youtu.be/lmW87PYBlw4 via @YouTube
2020-04-30	Thank you @annietrev for this powerful statement and for your strong support for Gavi. This vital commitment will protect hundreds of millions of children against preventable diseases, strengthen systems and tackle #COVID19 across Africa and Asia.
2020-04-30	We have churches that are organizing interdenominational prayers so that God eliminates #COVID19 ... BS! Africa, please stop this nonsense of praying for your problems. Your leadership has failed. Let's SOCIAL DISTANCE and wait for a vaccine from scientists. END.
2020-04-30	The French Doctors call all Africans Prostitutes to be studied for COVID19 Vaccine Trials , now UK mulling over coronavirus vaccine trials in Africa despite Virus low numbers in Africa if they fail to get early quick Successes. African leaders please don't've failed Dummy Runs.
2020-04-30	This is compounded for families of BAME/POC where in the US & colonial history are living memory for some where black bodies were used for experiments & sterilization. France tried to trial a vaccine for Covid19 just a few weeks ago in Africa before there was pub condemnation
2020-04-30	Tanabata tree @DoctorRamani SyringeMicrobe @elonmusk is stil not on my platform @OneMillionOfUs_ Is it a game, of can't he jump Exclamation question mark I take 2 #COVID19 troubles seriously https://qz.com/africa/1836417/africa-may-lose-out-on-covid-19-genomic-sequencing-for-vaccines/ @NAACP @RNCLatinos respond differently to Microbe
2020-04-30	Africa do not allow WHO to write you off by condemning vaccine against corona from you...#COVID19 #_Istandwithafrica
2020-04-29	Probably from the vaccines/shots given to them was the cause. Not from COVID19..maybe it was Bill Gates Quantum dot vaccine that in india 395 thousand people he’s paralyzed with his bloody vaccines- South Africa has Kicked him out! Found the vaccine had STD s
2020-04-29	As we begin #WorldImmunizationWeek, we need to come together to find a more effective response to #coronavirus by funding & developing a #vaccine. The hope that the world will get through this crisis hinges on it. http://wrld.bg/fhAm50zrlgr #COVID19 #VaccinesWork @muhammadpate
2020-04-29	The United Kingdom’s pledge for the 2021-25 five-year period will support efforts to: White heavy check mark Vaccinate 300 million children, saving 8 million lives White heavy check mark Fight #COVID19 across Africa and Asia White heavy check mark Ensure countries recover from the pandemic
2020-04-29	African leaders wil be waitin 4 Europe to endorse ds b4 dey can accept it, even if dey've confirmed it demselvs. D tin is Europe wil neva acept such a cure comin frm Africa. See Oga, ur leadas are still d problem of ur life. #vaccine #COVID19 #ExtendTheLockdown #workingfromhome
2020-04-29	“While the complexity and breadth of the #COVID19 response is unprecedented, we must continue to protect African children against vaccine-preventable diseases,” @MoetiTshidi , @WHOAFRO Regional Director. #ImmunizationweekSyringe #VaccinesWork
2020-04-30	#COVID19: Vaccine trials ongoing in 5 African countries Once again African leaders embracing Medical Imperialism. No wonder more #coronavirus deaths are being recorded due to these vaccine trials. #AfricansAreNotLabRats #AfricaIsNotATestingLab
2020-04-30	BTW: #France is melting down since most African nations are pulling their treasure out if that colonial country. It is so mad that it wanted to wipe out those nations in the name of testing #COVID19 vaccine they never had. #Africa
2020-04-30	WATCH: Understanding South Africa’s role in the race to find a #COVID19 vaccine
2020-04-30	The usual playground to test the vaccine´s poison. two children dead so far...no news about this....i wonder why? they go into the villages where there is no information or phones... https://youtube.com/watch?v=dVn1FxbEhns&feature=emb_logo…
2020-04-30	The vaccine tests in África, let´s use the usual playground to test the poison...two children have died so far, using the NGO´s to test the vaccines show how much they love them and all of us. https://youtube.com/watch?v=kbAUiHB5LjU… #COVID__19 #COVID19 #Africa #staysafe #stayoutside #Romania
2020-04-30	Mr. Have I GotaVaccineForU Gates! Will Africa be misled into being the testing ground for a Covid19 vaccine?
2020-04-30	"An outbreak anywhere is a risk everywhere." A #Covid19 vaccine won’t stop the pandemic without all countries having access to it. Make sure you read this interesting piece by @GaviSeth , CEO of @gavi via @nytimes : https://nyti.ms/35iCohd #WorldImmunizationWeek #StaySafeAfrica
2020-04-30	WHO warns that border closures and trade disruptions due to #COVID19 precautions could cause malaria deaths in sub-Saharan Africa to double. 21 countries worldwide are reporting shortages of vaccines for measles, polio, cholera, yellow fever & meningitis.
2020-04-30	The funds will sustain both routine vaccinations against existing infectious diseases in the continent, as well as future deployment of #COVID19 vaccines. #tukonews #TickTock @gavi @tiktok_kenya @BillGates
2020-04-30	Government should look inward with our local doctors and scientist for vaccine or cure for COVID19. We have the capacity in herbs, should we keep hoping on Western world to proffer solution to every problem? Let's appreciate our own, work together as one Nigeria, one Africa!
2020-04-30	The leading short-form video platform, TikTok, announced today that it will be donating US$10 million which is equivalent to N3,895,020,000 in Nigeria Currency to Gavi, the Vaccine Alliance. #TikTok #coronavirus #COVID19
2020-04-30	COVID 19 report from Johannesburg, South Africa https://youtu.be/eVjQRN6gMro via @YouTube This is a very informative #video. #covid19 #SouthAfrica #coronavirus #vaccine #WorldFootprints
2020-04-29	I still the believe,a herb in africa,is all what is needed to cure covid19,but the @WHO and their pharmaceutical billionaires wont give it a chance because they wont make money selling their drugs or vaccine
2020-04-29	No it doesn’t. Africa was here before any of those silly brown off nations. I also bet that you have registered to be the first Guinea pig to get the covid19 vaccine. Stop being so gullible.
2020-04-29	The social media platform TikTok and the philanthropic Gates Foundation donated $10 million each on Wednesday to the vaccine alliance GAVI to help fund efforts to tackle the #COVID19 pandemic in Africa.
2020-04-29	So, i learnt WHO rejected Madagascar's COVID-19 vaccine because it is from Africa. Where is AU? Where is ECOWAS? Why can't those bodies go to Madagascar, test the vaccine and if it passes, make it available for all African countries? #COVID19 #ExtendTheLockdown #ncdcinthenews
2020-04-29	Elon Musk had the BCG vaccine in South Africa, US citizens remain unprotected, so are at a 6x higher risk category for Covid19. That's not fair, Elon! You have protection, they don't!
2020-04-29	“This funding will be absolutely vital. It will not only protect hundreds of millions of children against disease, it will also help health systems across Africa and Asia to repair and rebuild after the enormous impact of #COVID19.” – @GaviSeth #VaccinesWork
2020-04-29	And why it must be Africa busy suggesting idea of vaccine. Countries started the experience of COVID19 for more than 3 months. Are keeping they children safe. Us here we talk about vaccine
2020-04-27	Why does the UK look at the African people like laboratory mice? I hope the people of Kenya and Africa do not accept this coercion. The United Kingdom can try its own people instead of the vaccine. #COVID19 #Africa
2020-04-24	I want to suggest to #PTFCOVID19 that 1% of all covid19 donations should be directed towards research in finding a vaccine \cure by our Universities. NGR / Africa should not sit back expecting a vaccine from USA or Europe. The covid19 cure may well reside in our villages, forests
2020-04-17	Our @TexasChildrens #Vaccine Center @BCM_TropMed has developed a low-cost #COVID19 vaccine for #Africa, we need support for phase 1 trials To learn more: https://preprints.org/manuscript/202003.0464/v1 To donate: https://justgiving.com/campaign/Digisonics4Baylor OR http://texaschildrensvaccines.org Please RT
2020-04-17	Nicolas Haque: Ivory Coast people destroyed a #COVID19 testing center Drogba took to social media after 2 Drs, 1 has the Institute Pasteur de Lille, suggested testing #COVID19 vaccine on Africans Institute Pasteur de Lille has over 11 Centers in Africa, used to detect viruses
2020-04-14	You'll See Bodies In The Streets Of Africa' Warns Melinda #Gates;Says Vaccine Is'Ultimate Solution'To #COVID19 "These people wanted #Corona 2 spread like crazy in #Africa & then offer their 'help' via #vaccine.." https://zerohedge.com/health/youll-see-bodies-streets-africa-warns-melinda-gates-says-vaccine-ultimate-solution-covid-19 #QAnon #QAnon2018 #QAnon2020 #BillGates
2020-04-10	Don't worry about the racists mother Africa.Your sons and daughters are not sleeping.They're working around the clock and very SOON they're going to make you happy.Mark my words Mama Africa.a #COVID19 vaccine is going to be discovered by your sons Hundred points symbol #ChinaLiedAndPeopleDied
2020-04-10	[Read] Statement of the Africa Centres for Disease Control and Prevention @AfricaCDC on the Potential Clinical Trial of a Tuberculosis Vaccine Protective Against COVID-19 in #Africa @ https://au.int/en/pressreleases/20200409/statement-africa-centres-disease-control-and-prevention-potential-clinical #COVID19 #FactsNotFear #AfricaResponds
2020-04-08	French doctor proposes testing a #COVID19 #vaccine in #Africa, prompting outrage on social media #France #coronavirus
2020-04-08	WHO Chief @DrTedros slams suggestions to test #COVID19 vaccine in Africa as "colonial mentality" https://bit.ly/39PkHXd
2020-04-08	I'll not choose to remain in ignorance while a sinister agenda is occurring in the background No to COVID19 Vaccine Africa says NO!! #iStandWithPastorchris
2020-04-07	“Africa cannot and will not be a testing ground for any vaccine.” WHO condemns racist remarks by two French doctors who suggested vaccine trials for #COVID19 should be carried out in Africa.
2020-04-07	The hangover from the colonial mentality has to stop' - WHO @DrTedros on idea to test #COVID19 vaccine in #Africa
2020-04-07	Africa cannot and will not be a testing ground for any vaccine - @DrTedros . His statement comes after a suggestion by 2 French scientists to have the #Covid19 vaccine trial tested in Africa. #VisionUpdates Camera with flash: @WHOUganda
2020-04-06	World Health Director General has condemned the comments by a couple of scientists who suggested a vaccine for #COVID19 could be tested in Africa. "Africa can't & won't be a testing ground for any vaccine. The hangover from colonial mentality has to stop" @DrTedros #coronavirus
2020-04-06	.@DrTedros on French Drs comments about using African as guinea pigs for #COVID19 vaccine research Downwards arrow “Africa cannot and will not be the testing ground for any vaccine. The hungover from such colonial mentality has to stop”. Thank you @DrTedros @WHO 🙏🏽👏🏽
2020-04-06	The @WHO called two French doctors racist after they said #COVID19 vaccines should be tested in Africa, because "they are highly exposed and don't protect themselves." It said the suggestion showed a colonial mentality. Anti-racism groups said: "Africans aren't guinea pigs."
2020-04-06	Cuba has no COVID19 vaccine but Masina was lauded when he announced he would procure the vaccine from Cuba. When President CR announces that the Bill Gates Foundation would assist Africa with COVID19 test kits and Research & Development of vaccine all hell breaks lose. Why's that
2020-04-05	Why test the Covid19 #vaccine in Africa when all our cases combined together aren’t even up to half of the cases in west?? America has 311k cases, Spain has 130k cases, Italy has 124k cases, Germany has 97k cases, Test it on yourselves, Africa isn’t your testing lab or backyard.
2020-04-05	If you don’t want #COVID19 vaccine tested in Africa,you need not to tell the Europeans,Americans or the Asians;You should look straight to the face of your leaders and their supporters and tell them;they hold your country’s entrance and exit keys;And please keep vigil.
2020-04-05	Wetangu'la calls on leaders to reject #COVID19 vaccine test in Africa. “We aren’t guinea pigs.” Good for them! Africa has been subjected to endless experiments and I am happy to see them push back on this.
2020-04-05	Africa is dealing with COVID20, so keep your COVID19 #vaccine we don’t need it here
2020-04-05	Bill gates must just forget about his Covid19 vaccine . Africa is way far to covid20
2020-04-04	There have been 23 deaths from #COVID19 related deaths in the 54 countries on the continent of Africa. 3,314 in China 6,099 in the US 6,507 in France 10,935 in Spain 13,950 in Italy But @EmmanuelMacron and the French wants to test vaccines on Africans. #AfricansAreNotLabRats
2020-04-04	French scientists' proposal to test FIRST COVID19 vaccine in Africa. The idea "tested" live in TV, a "mistake"( which never is) Europeans are the one massively dying of COVID19, so logically any test, vaccine etc... should be made in first place in Europe: that is common sense.
2020-04-04	Africa doesn't have real patriotic leaders but just a bunch of spineless corrupt loud mouths #Africa #Afrique Protect your people from being used as guniea pigs for the covid19 vaccine. Africa has fewer cases
2020-04-04	Africa has the Least Number of Covid19 infections & deaths in the world. Yet you want to bring Vaccine Testing to Africa like we are your Lab rats. I believe you all now understand why 'they' were eagerly waiting for Coronavirus to come to Africa. #AfricansAreNotLabRats
2020-04-04	French doctor: We should test COVID19 vaccines in Africa Africa: we are not Europe’s lab rats and guinea pigs
2020-04-04	If Europeans wants to test it in Africa they will, in fact Europeans will test Covid19 Vaccine in Africa , we all know Africans don't have leaders.
2020-04-04	" French doctors suggest testing #COVID19 19 vaccine in Africa, slammed as racist "
2020-04-03	I am very surprised by the comments on testing and vaccine research in Africa in this video clip. This is deeply upsetting. All research including on #COVID19 in this global crisis must be ethical and based on principles. https://youtu.be/yWpi2CQTGfg via @YouTube
2020-04-03	Regarding 2 French doctors suggesting to #test the #COVID19 vaccine in #Africa bc people don’t protect themselves here, is an attack on African bodies, dignity & agency, Africans are not test subjects.Such statements continue 2 reveal #racism & #inequality in this global village
2020-04-03	"Test the Covid19 vaccine in Africa" two French doctors suggests.For those always hating yourselves and preacing how advanced some places are here is your surprise gift. #UkweliUsemwe At least Drogba & Eto don't hate Africans or themselves.
2020-04-03	“Africa is not a laboratory” - ⁦ @didierdrogba ⁩ joins ⁦ @setoo9 ⁩ in denouncing racist remarks by French doctors. The doctors had suggested, in all seriousness, trialing a vaccine for #Covid19 in Africa during a live debate on television.
2020-04-03	French doctors discussing testing Covid19 vaccine in Africa as if Africans are some sort guinea pigs. Pas de test de vaccin en afrique! No test for vaccine in Africa!
2020-04-02	So in France they’re discussing starting COVID19 vaccine trials in Africa and its amazing how black people are the first to see vaccines when they’re in the trial stage but end up being the last to receive them when the vaccines actually get approved. Funny how that works huh.
2020-04-02	Italy: 11,591 deaths China: 3,314 deaths Spain: 7,716 deaths USA: 2,988 Deaths Africa: 23 Deaths And you’ll want to taste the COVID19 Vaccine in Africa , WHY ? We ain’t Guinea pigs..
2020-03-31	Bill gates' obsession about Africa is concerning. People are also dying in America yet he wants to bring his #COVID19 vaccine to Africa, why?
2020-03-31	Africa must not accept Bill Gates' CoronaVirus vaccine. Let him take it where it is needed the most. Italy, UK, Spain etc needs Bill Gates’ #Covid19 the most.
2020-03-12	COVID-19 pandemic has miraculously spared Africa. We have good chances of getting a vaccine or cure. Our doctors are very capable. African govts should finance more research into this. We should set up an Africa COVID19 Research Lab in Kenya. We might just save the whole world.
2020-03-12	#Opinion: The spread of #COVID19 in #Africa needs attention because the challenges are many, and they are compounded by a lack of drugs and vaccines to counter them. This means the spread of the virus will magnify existing gaps in the local health systems. #coronavirus
2020-03-11	They really should find a vaccine for #COVID19 before if hits Africa hard. Well, we survived Ebola.
2020-03-11	Thanks for making this public so quickly @IAS_USA . Detailed science - virology to epi to planned therapeutic and vaccine studies. Highly valuable as we try to anticipate #COVID19 in the vulnerable populations and health systems in Africa. @MoshabelaMosa @ygpillay @nicd_sa
2020-03-10	If it happenes they find a vaccineSyringe for #CoronaVirus #COVID19 AFRICA Earth globe europe-africa IS THE LAST CONTINENT to get it.. Yeah said it
2020-03-08	ALSO @BillGates has already committed $125 MILLION between the US and vulnerable parts of Africa and South Asia for tracking the spread of #coronavirus #COVID19, testing and analysis of the virus and a global response of vaccine & drug development, testing, treatment and control.
2020-03-03	This #COVID19 Kafka short-story is like my recent experience trying to get a typhoid vaccine for a trip to Africa: They'll cover you if you get typhoid...but not the vaccine so you don't. The American healthcare system isn't a system, it's a disgrace. #MedicareForAll
2020-03-03	The seasonal flu vaccine doesn’t protect against #Covid19. Nevertheless, it can play a vital role as South Africa prepares for the inevitable arrival of the new coronavirus, writes virologist Professor Wolfgang Preiser in Daily Maverick.
2020-03-02	If finally they find a vaccine and by that time Africa is still free from covid19 that vaccine will be tested in China or another country where they can find a lot of infected people for clinical studies. Understanding why covid19 is not flourishing in Africa have nothing to do
2020-03-02	#ZeroDiscrimination #ZeroDiscriminationDay humanity will unlock the fullest potential to heal. Meet the all #women team of #scientists looking to create the first viable #vaccine for #COVID19 @NovavaxInc lab in Gaithersburg,#coronavirus #science @UNAIDS #EqualEverywhere
2020-03-02	This guy was walking around in Africa just two months ago giving out free vaccines.. when is the date for the CoVID19 vaccine coming out? We know where he's going to be testing or already injected it.. were to smart for that now. They don't have tech like we do to know this stuff
2020-02-29	There is however still an open window to contain cases within affected countries and regions. Greater focus, beyond just diagnostic capabilities, is needed in Africa, so the disruption is minimized #COVID19. Hopefully a vaccine comes soon and we have minimum social disruption.
2020-02-28	The @GatesFoundation is committed to supporting the global response for #COVID19. We are investing in helping Africa & South Asia respond as they work to save lives & slow the spread. Let us all come together to accelerate vaccines & treatment!
2020-02-22	As #COVID19 spreads, @WHO concern about Africa rises. @DrTedros calls for donors to give $675M to the continent. Dr John Nkengasong, Director of the Africa CDC & Prof Samba Sow, D-G of Mali's Center for Vaccine Devel, named as special envoys on COVID-19.
2020-02-22	To reinforce political advocacy on #COVID19 around the globe, @WHO named 6 global envoys. Africa is ably represented by Dr @JNkengasong , director of @AfricaCDC , Dr Samba Sow, DG of the Centre for Vaccine Development in #Mali +Prof Maha El Rabbat, former Health Min of #Egypt.
2020-02-22	3/4. "Dr @JNkengasong Director of @AfricaCDC & Prof Samba Saw Director of Centre of Vaccine Devlpmt in Mali have been appointed as Special Envoys on #COVID19 to provide strategic advise & high level politic advocacy & engagement in Africa".~ @DrTedros #AfricaPrepares. @laktarr001
2020-02-22	"We have just appointed Dr @JNkengasong , Director @AfricaCDC & Prof Samba Sow, Director-General of the Center for Vaccine Development in Flag of Mali, as special envoys on #COVID19, to provide strategic advice and high-level political advocacy & engagement in Africa"- @DrTedros #coronavirus
2020-02-15	As world tries to stop spread of #COVID19, the fight against Ebola has reached encouraging "milestone," @WHO says. 4 countries in Africa have licensed an #Ebola vaccine to "cement hard-fought progress" in keeping their people safe from the deadly disease
2020-02-15	At this point, the confirmed-cases game is entirely beside the point. It’s impossible to believe #COVID19 is not firmly entrenched in Africa and Indonesia. The focus MUST be on global cooperation for a vaccine/treatment. Not on maintaining a bullshit narrative of containment.
